# Supplementary material for: Chronic Psoroptes ovis Infestation Induces Testicular Degeneration and Submandibular Gland Hypertrophy in Rabbits (Oryctolagus cuniculus)
Source: Vet Sci. 2026 Apr 17;13(4):392. doi: 10.3390/vetsci13040392 (PMC13119932; doi:10.3390/vetsci13040392)
Supplement: Supplementary file 1 [file vetsci-13-00392-s001.zip]

Archive with 1 entries (1 files):
- vetsci-4200139-supplementary.xlsx
