# Supplementary material for: Chronic Psoroptes ovis Infestation Induces Testicular Degeneration and Submandibular Gland Hypertrophy in Rabbits (Oryctolagus cuniculus)
Source: Vet Sci. 2026 Apr 17;13(4):392. doi: 10.3390/vetsci13040392 (PMC13119932; doi:10.3390/vetsci13040392)
Supplement: Supplementary file 1 [file vetsci-13-00392-s001.zip › vetsci-4200139-supplementary.xlsx]

## Sheet: Figure 1
Lumen area (μm2)			Lumen perimeter (μm)			Area (μm2)			Perimeter (μm)			Horizontal diameter (μm)			Vertical diameter (μm)			Germinal epithelium thickness Germinal epithelium thickness			Johnsen score
Control	Infested		Control	Infested		Control	Infested		Control	Infested		Control	Infested		Control	Infested		Control	Infested		Control	Infested
1219.55	2897.45		147.38	211.12		13023.9	19090.1		415.92	508.11		133.87	151.9		116.78	162.35		44.1475	45.34		9	8
976.18	1281.75		131.86	139.79		15361.6	19259.1		448.28	504.69		148.11	150.02		131.97	141.47		53.62	53.645		10	10
255.09	5938.68		72.81	288.05		16926.4	22096.2		472.79	535.18		145.26	169		150.01	163.3		63.3775	41.54		9	7
1035.22	4051.21		134.22	233.79		14575.6	23355.8		441.36	560.42		140.51	178.49		129.13	182.31		50.085	53.89		8	9
738.22	2412.52		114.35	194.4		15303	19349.7		458.69	507.88		133.87	149.06		150.02	167.1		55.07	53.17		9	9
2120.92	5366.31		187.08	274.99		17524	20705.8		481.37	528.59		147.16	166.15		155.7	151.9		49.135	36.56		9	7
1784.26	1469.68		194.34	150.87		17557.8	18267.2		479.73	493.25		150.01	149.06		149.06	145.26		51.035	52.2225		10	9
1794.18	2483.27		207.06	190.57		19817.1	19125.3		515.08	503.37		150.96	158.55		159.5	156.65		55.5475	49.6075		9	9
2123.18	3531.12		202.71	237.55		13476.4	23486.5		415.79	555.42		133.87	162.35		127.22	180.39		40.35	52.215		8	9
2066.84	2449.47		171.35	202.67		16614	25266.8		465.54	579.14		138.62	183.31		150.01	177.56		45.5775	61.9625		8	7
2036.65	3324.25		177.51	246.03		15827.1	25075.2		454.98	574.23		150.01	173.75		136.73	185.16		46.0625	55.315		9	9
526.85	4527.58		89.66	290.09		12379	22240		402.62	554.22		124.38	162.36		129.13	179.44		50.7975	48.66		8	9
2604.51	1832.94		211.79	195		17555.5	20413.8		477.91	527.16		146.21	169		157.6	158.55		47.475	57.9175		8	7
1107.78	5581.73		130.73	323.1		12875.6	22741.1		411.12	552.03		122.47	174.69		128.17	166.15		44.2225	39.64		8	8
1141.58	2463.44		147.85	186.91		15715.4	18624.1		456.8	491.98		137.67	144.31		144.31	153.82		51.2675	47.71		9	9
589.95	5486.64		111.49	288.53		15901.1	23761.9		453.82	557.62		132.92	179.45		144.31	170.9		56.015	41.775		8	7
1890.62	543.98		174.69	92.9		17143.6	19480		477.78	500		143.36	153.82		150.96	158.6		47.4725	65.31		9	9
350.63	1566.13		83.33	173.74		16427.9	19868.9		463.14	511.16		141.46	156.65		149.08	150.96		61.0025	52.22		8	9
2080.81	4741.66		190.17	271.16		15654.1	18496.6		451.73	493.71		148.11	147.21		137.67	157.63		43.4375	37.75		8	8
1169.08	2929.9		146.48	213.78		16221.5	21564.4		458.46	537.93		146.21	162.37		141.47	170.94		52.46	55.0775		9	9
2609.47	1993.83		201.4	190.74		17764.7	19355.7		480.9	509.32		146.21	150.98		147.17	149.06		44.86	51.5125		9	8
726.05	2705.46		100.74	205.75		14878.9	24765.6		440.85	565.43		132.93	182.29		136.73	169.95		52.225	60.05		10	10
4716.87	4958.44		279.72	298.69		19909	18649.8		510.56	495.16		150.01	148.11		168.07	164.25		39.6425	35.37		8	7
1461.57	2944.32		200.98	219.9		14940.2	18383.9		445.31	489.09		133.87	146.22		139.57	158.55		48.4225	47.4725		8	7
1558.92	3399.07		198.71	220.85		14200.6	26822.1		432.49	596.21		131.97	164.27		132.92	191.82		42.965	57.69		7	9
817.54	3147.58		124.22	245.65		11341.5	19217.2		387.01	503.28		122.48	157.6		112.05	149.06		41.55	46.0525		7	6
1751.36	4782.22		176.74	270.59		17903.9	21791.5		490.35	535.98		155.71	159.51		143.36	178.51		49.8475	46.53		9	8
1899.64	4064.28		178.34	243.87		19052.7	20494		501.81	535.36		158.55	170.9		153.8	158.56		55.0675	47.9475		7	7
2221.88	5588.94		212.88	305.24		19763	22081.8		507.61	540.17		148.11	174.69		166.15	168.05		51.9875	41.775		8	8
1242.99	3557.71		147.08	250.14		13190.2	18637.2		407.13	492.11		131.98	144.32		130.07	162.36		47.9475	43.68		10	8
479.08	3192.65		80.95	223.01		15253.4	26064.5		445.47	592.5		136.72	164.27		139.58	192.75		57.2025	58.165		10	10
771.57	4770.05		136.66	289.93		14250.7	24142.7		429.73	570.26		136.71	174.7		131.03	175.64		50.0825	48.425		10	8
1700.88	3476.13		161.55	259.15		17227.9	19417.8		477.66	502.2		149.06	165.35		148.12	150.96		48.8975	47.7125		8	7
1051	2744.67		122.56	203.14		16324.3	21305.2		461.68	529.28		138.62	157.63		154.75	169		55.785	49.6175		10	9
1952.82	2956.94		179.55	203.89		16901.6	26081.1		474.66	585.23		136.72	158.56		150.01	192.75		47.24	56.73		10	10
640.42	4505.05		98.17	284.25		17762.8	19686.8		481.94	512.35		148.11	154.75		152.85	159.53		64.3275	38.46		9	9
4181	5080.57		289.22	270.35		17926.5	26854.5		480.89	605.21		150.96	187.04		145.29	186.11		36.7975	52.46		7	8
441.22	3789.36		122.69	269.22		16994.9	22020.9		469.97	534.71		142.41	157.6		150.01	174.71		62.665	44.865		9	8
2038.45	4364.88		172.42	335.33		15881.2	20059.5		456.5	510.39		144.32	165.2		142.46	152.85		46.3025	43.4375		8	7
1891.07	2292.63		182.3	196.7		15947.5	19416		461.89	508.94		146.22	155.71		142.41	157.6		46.765	49.6075		10	7
346.13	6621.01		90.92	330.28		13191.5	23543.8		412.8	561.7		125.34	170.9		132.92	181.35		54.125	41.315		9	7
1114.54	1462.47		128.02	142.69		16099.4	18084.2		457.81	486.48		137.67	153.85		150.97	147.19		55.78	54.3625		9	10
2398.09	897.76		207.33	117.6		18191.9	14908.7		486.97	452.89		163.31	137.67		147.16	133.87		52.935	50.3225		7	8
1729.73	4750.67		156.89	311.72		14777.5	22810.5		437.92	561.19		135.78	173.75		138.62	165.2		46.995	44.6225		9	8
1633.73	3964.22		158.41	239.18		13767.5	22085.4		428.98	546.64		124.37	161.4		135.76	172.82		41.3025	47.71		8	8
2403.95	4141.79		247.64	253.68		19238.8	23909.3		507.57	556.03		151.98	173.81		151	171.88		52.2375	51.04		8	8
2914.13	2725.74		212.18	209.21		18288.3	19930.2		493.6	516.21		162.36	165.2		143.36	155.71		44.87	52.935		9	9
3517.15	4017.41		225.13	254.55		18059.4	22489.6		485.78	555.74		150.05	154.76		151	175.77		40.83	49.875		9	8
3271.97	2362.94		233.66	195.68		16305.8	18769.7		461.85	494.78		138.64	150.96		151.93	154.75		39.1825	48.8975		7	8
1196.12	6357.81		173.82	328.2		16224.7	21700.9		460.14	536.44		142.41	174.7		139.57	157.63		55.305	41.0725		10	6
830.61	4323.87		113.87	268.8		12683.2	19672.4		406.85	515.02		123.44	150.96		131.02	169.95		47	42.73		10	7
1549.45	1988.87		176.48	171.9		15043.9	23005.7		450.24	550.47		137.69	176.59		135.77	163.31		45.115	59.5775		9	8
2689.24	4942.21		229.13	288.81		16686.6	28493.7		468.14	614.02		150.01	188.99		141.46	184.27		44.6225	50.8075		7	9
267.26	7250.17		83.2	353.02		13922.1	24876		430.14	570.92		130.1	181.34		140.52	170.9		58.63	40.595		7	7
549.84	3971.44		93.3	263.7		13343	21993.4		422.8	538.25		130.07	162.35		127.23	171.88		49.8475	48.67		10	9
603.92	1562.52		113.03	157.78		13279.9	17189.6		417.47	479.51		134.83	143.36		129.12	152.87		54.1225	51.745		9	10
2335.45	3432.87		237.83	232.74		17077.8	17398.7		473.15	489.74		150.01	144.31		147.17	149.06		46.0525	40.36		7	9
3065.11	699.46		234.28	117.15		22134.5	12941.4		537.41	413.91		178.51	126.29		157.65	128.18		53.18	49.8525		10	8
1673.84	2455.33		190.89	211.57		15659	19333.9		462.1	510.37		146.22	157.6		135.82	146.21		47.9575	47.24		9	8
1927.58	4194.52		175.82	268.39		17592.5	24285.6		493.5	565.03		151.91	181.36		151.91	174.7		51.7475	53.175		8	8
840.98	2490.48		128.77	201.58		15036.6	15022.2		445.24	443.23		127.23	131.98		139.58	143.36		47.96	38.2325		8	9
3401.77	2919.09		309.81	231.35		16853.8	21828		471.85	539.32		148.11	165.2		148.13	170.92		40.5925	49.8375		7	9
531.81	7157.33		103.93	344.63		14160.5	23161.6		436.6	550.12		125.33	179.44		133.88	163.31		53.415	40.83		9	6
656.65	2604.96		165.22	218.88		14831.6	18325.3		442.96	488.84		135.78	149.07		140.52	146.22		54.12	48.1525		8	8
2867.71	3796.12		229.85	274.11		12553.8	18240.1		408.49	486.56		121.53	156.66		133.87	148.13		34.9	41.79		8	7
6264.97	2351.67		299.62	191.02		23388.7	18241.9		552.39	502.25		182.29	150.97		164.25	156.66		41.5375	51.51		7	8
1316.9	3422.95		167.09	226.07		15706.8	19061.3		452.46	498.32		144.31	143.36		137.67	163.31		52.465	43.435		9	7
1996.98	4526.23		174.75	273.28		16790.7	22968.7		468.26	552.01		152.86	174.71		136.73	171.87		46.7625	48.4275		8	8
1978.51	6739.99		184.43	343.63		15874.5	26078.9		460.06	592.58		148.11	175.64		140.54	176.6		43.2125	43.6775		8	8
2263.34	2271.9		202.63	185.67		18109.9	21880.3		487	534.47		153.81	160.45		150.01	169.94		50.3225	56.2575		8	8
495.3	5091.84		87.14	297.49		15527.9	20138		456.87	513.12		138.64	164.25		143.37	157.63		58.8675	42.9675		8	6
2120.92	3982.7		199.62	263.53		16092.2	23463.1		461.59	550.14		150.96	178.5		134.82	163.3		44.0925	51.2725		9	7
1409.74	4141.34		143.53	243.15		16360.3	23697		461.89	555.6		147.19	174.69		137.68	176.61		49.145	53.4075		7	10
1219.1	2995.14		155.62	237.59		15104.7	20040.6		445.25	515.76		144.32	165.35		136.74	154.76		52.225	49.61		10	9
1537.29	4149.01		155.51	293.02		15433.2	21692.4		447.11	536.05		140.52	164.26		133.87	173.74		47.48	49.615		10	8
394.8	3523.45		79.14	268.43		16236.8	24775.5		470.04	570.97		137.67	187.99		142.41	175.64		58.3925	57.4425		10	7
2588.73	7192.93		194.36	360.98		17973.8	22185		496.91	535.3		147.16	167.11		148.11	166.15		45.3325	36.32		8	6
1038.38	5381.86		137.03	324.71		13318.6	25424		419.05	576.74		134.82	176.59		121.52	173.75		46.045	43.9175		7	6
228.5	2670.76		70.19	238.8		14329.1	21614		431.82	546.17		127.22	169		143.36	159.5		58.865	53.165		9	8
939.23	4527.13		132.3	262.14		15665.4	21762.2		452.39	551.36		132.95	160.46		148.16	169		53.9	46.05		7	8
1007.73	4324.77		138.38	298.15		16836.2	23184.6		475.68	552.5		152.87	161.4		136.72	185.13		55.07	50.5575		9	7
2170.95	5950.39		183.42	330.37		18092.8	26498.9		487.92	593.66		148.12	169.02		144.32	192.72		50.325	49.79		8	8
1597.68	3436.02		157.98	257.83		19319.1	21926.3		514.69	545.41		158.56	156.66		150.96	179.48		54.84	54.835		9	8
1814.46	5252.28		162.78	314.84		20259.2	23492		512.19	552.13		150.97	172.8		169.95	169.97		56.26	48.8975		7	8
1320.06	5095.89		141.54	302.96		22607.3	19300.6		542.14	498.91		161.42	153.8		175.68	154.76		62.6825	33.24		9	7
2138.5	4813.32		181.62	299.43		20543.6	22207		516.13	538.31		166.15	173.78		166.15	159.55		56.7275	44.395		9	7
565.61	5511.43		88.08	282.04		25318.6	24611		574.29	566.06		180.41	166.99		178.49	177.63		79.5175	44.395		9	7
4555.97	5368.56		248.77	302.05		31260.9	23122.4		636.38	553.44		196.54	179.45		200.36	168.06		60.535	49.3725		10	7
1423.71	1240.28		178.92	130.16		16816.9	24040.4		474.92	560.34		132.92	170.9		153.8	181.35		51.5075	66.94		9	9
2062.33	3524.81		194.46	239.26		19939.2	23605.5		508.69	554.69		169.95	177.56		146.21	170.9		57.6825	50.11		7	8
3234.12	7007.7		230.58	352.99		23174.2	28972.3		547.88	617.83		178.48	185.14		165.2	201.28		53.885	53.17		8	7
2330.49	4011.1		190.84	249.57		17040.8	23018.3		473.07	558.92		140.52	169		150.05	171.84		47.1425	48.19		7	8
1673.39	4074.64		192.67	278.73		23225.6	21251.6		549.04	527.21		165.21	159.53		181.35	161.47		62.6675	43.205		9	8
2137.15	6085.15		174.43	325.82		20651.3	22266.5		514.18	537.93		161.41	159.51		156.65	170.9		54.36	38.225		9	6
1204.68	6230.27		140.09	329.93		16724	25156.8		470.13	575.95		147.16	169		144.31	186.09		52.935	46.05		9	7
3677.14	4367.14		260.24	258.13		21789.3	20426.8		531.43	513.76		164.25	157.6		170.92	165.2		51.5125	42.9625		8	8
2185.82	3176.88		170.54	239.53		19407.4	25196.9		503.65	573.83		172.8	177.54		151.9	175.65		53.645	56.2575		8	8
1915.86	4546.61		158.71	300.45		19200.1	21522		502.12	537.93		154.8	158.55		149.06	170.9		50.09	47		10	9
3596.47	3779.44		239.64	264.3		22302.6	20079.4		551.04	512.22		160.41	159.53		171.85	167.1		49.375	46.5275		8	7
1474.19	4897.14		145.36	305.72		19347.5	22868.2		502.28	550.16		154.76	170.9		150.98	168.04		56.025	46.045		9	9
1806.8	2884.38		154.96	218.05		21626.6	19145.5		532.19	507.02		169.94	158.56		165.2	147.17		60.7625	49.38		8	8
3395.46	1719.36		220.87	165.9		20755.4	24996.3		517.56	570.09		150.01	169.97		168.06	186.11		46.7625	68.375		8	8
1523.77	5730.91		164.02	300.8		17895.8	22490.1		492	546.16		151.9	168.07		150.96	167.11		50.795	40.355		7	6
3223.3	2540.51		218.44	216.16		20326.3	20160		514.26	526.17		155.71	167.1		158.55	151.92		49.8475	53.8825		8	8
1676.55	4498.29		178.67	271.76		21941.6	21087.5		536.54	534.55		168.06	166.15		165.24	165.2		59.3425	44.39		10	8
3014.63	4034.53		225.65	240.78		21988	23873.2		542.29	575.92		163.31	172.79		171.87	176.59		56.2575	50.5575		9	8
940.58	2847.88		122.38	216.47		20615.2	20927.1		519.29	524.08		166.15	158.58		167.1	167.12		63.8475	52.4625		9	8
3000.66	1896.93		206.55	164.58		24854.8	25401.5		573.75	576.78		167.1	168.05		183.24	189.88		56.7275	66.695		10	9
1618.86	2161.48		158.79	180.24		18008.9	21641		486.32	541.35		144.34	160.47		145.29	167.12		51.0375	55.785		10	8
1842.4	6943.7		156.34	365.17		18583.1	28933.1		492.86	617.48		147.16	190.83		152.85	188.95		50.7925	50.5675		9	6
1500.78	4552.82		176.71	273.04		22329.2	23588.4		541.36	554.72		166.15	177.54		158.56	164.25		57.22	48.66		10	8
2404.4	2084.42		188.43	207.22		22599.1	19857.2		544.33	516.9		166.16	158.56		165.22	158.55		54.37	53.4075		10	9
353.34	4756.08		97.74	311.31		20231.2	22336.8		510.71	548.45		160.46	165.22		163.32	178.53		70.2625	44.165		9	8
2450.82	5031.45		202.13	274.19		25325.3	18625.5		570.58	499.51		169.95	152.85		184.21	152.86		63.155	36.555		8	8
1340.79	9693.78		141.24	414.99		17886.3	24357.7		491.9	570.91		139.59	187.04		146.21	174.69		51.755	30.385		9	5
3325.15	5527.2		243.4	325.02		23262.5	24289.2		555.73	566.45		170.9	178.49		171.85	169.94		51.27	43.9125		9	9
2304.35	5041.36		198.64	597.23		23108.4	26064.5		549.78	601.82		166.15	172.79		174.69	187.99		58.39	48.1875		8	8
2133.99	2333.2		200.39	201.43		20117.2	21961.9		518.04	537.21		165.2	155.71		152.86	170.89		55.3075	54.7675		7	9
1470.13	3186.79		148.61	236.03		19372.7	21413.8		506.08	531.64		151.9	153.82		164.27	174.71		58.865	51.75		9	8
468.26	5784.99		102.63	351.83		16679.8	21376.4		466.39	535.82		140.52	166.15		141.46	167.1		58.6275	44.155		9	7
1961.38	5252.73		168.9	287.6		19836.9	24630.4		511.03	569.26		151.92	181.38		156.65	166.19		52.695	47.0275		9	9
2249.82	4197.68		184.3	255.73		21267.8	22957		523.31	554.49		165.2	168.06		163.32	172.79		54.365	47.9525		9	9
2933.06	3619.45		218.04	233.83		18543.4	22509.9		490.21	551.03		153.82	166.15		150.98	171.84		46.7625	49.61		8	8
793.66	3841.19		106.73	238.75		21193.5	22276		522.99	542.24		161.42	177.56		165.22	157.63		66.7125	48.195		9	8
2333.65	1380.9		196.45	146.15		23405	22900.2		555.14	552.64		188.94	167.14		158.55	168.14		56.2525	65.0575		9	9
641.32	10623.1		103.4	435.54		24857.5	26800		575.06	591.72		178.55	194.65		179.46	180.43		79.77	29.2		10	5
1438.14	3335.52		180.81	227.28		23661.4	22518.9		559.08	548.79		166.15	170.94		180.39	161.44		69.31	50.1125		9	7
373.17	2354.83		111.99	201.71		21792.4	26739.6		538.69	593.46		169.95	186.11		163.3	188.95		70.4975	66.0025		10	10
2511.22	4114.3		206.39	259.51		23874.6	21444.9		561.59	550.8		169.97	162.35		176.61	155.7		58.87	43.4375		9	8
1042.43	6746.3		118.07	377.55		16984.1	24459.6		468.59	563.68		144.31	174.7		143.36	174.7		54.8325	44.6275		9	9
1350.25	6352.4		145.36	332.5		27377.2	20930.3		586.54	530.44		187.04	172.82		188	149.1		75.7225	32.5275		10	6
2012.76	5150.43		196.21	341.96		21024.9	21687.9		529.84	533.91		169	163.31		159.51	170.9		54.21	47.0025		9	8
3099.81	3070.07		225.77	214.46		20457.9	19732.3		517.92	507.74		158.56	153.83		151.9	160.52		48.4275	47.73		9	8
1999.24	1543.6		179.91	143.09		19210.9	21363.8		506.56	535.19		158.55	153.82		155.7	167.19		53.88	59.1275		9	10
2567.55	4833.6		193.24	263.1		27937.1	25126.1		609.39	577.57		183.26	180.41		199.4	171.91		67.175	48.6725		9	8
2548.62	1723.87		201.47	161.73		20592.2	21819.9		521.08	543.16		171.84	154.76		152.86	178.51		51.745	59.35		9	10
3516.69	4916.07		225.9	285.27		20167.2	22953.8		516.69	551.69		165.2	159.53		153.82	176.63		46.5225	44.16		8	8
763.46	1509.79		101.06	147.15		17496.9	19744.5		477.4	509.64		157.61	169		144.31	152.87		59.82	58.8675		9	10
2462.99	4102.13		215.71	253.52		22523	23887.7		546.81	559.58		157.67	173.74		175.66	179.44		58.405	49.8475		9	9
1264.17	3021.84		130.67	222.07		20178.1	20325.9		511.71	524.65		165.22	156.65		152.87	165.22		60.055	54.1275		9	7
3550.95	2204.3		233.3	184.66		18252.3	21595		486.19	531.69		143.36	160.52		163.31	172.83		42.725	55.5675		8	6
3073.67	4085.46		220.71	289.59		20937.5	19109		519.86	501.58		161.4	149.06		160.45	159.51		51.51	42.015		8	8
2124.53	5272.11		181.25	292.55		22211.6	23231.5		539.62	548.24		174.69	167.12		165.2	179.48		59.5725	45.3425		10	7
2450.82	3710.49		212.91	245.62		20290.3	21768.1		520.03	533.79		153.82	166.17		165.21	164.27		50.8025	50.085		9	7
2718.08	4435.64		203.7	254.86		19529.5	24337		504.09	566.51		155.71	174.69		152.87	179.44		48.425	50.0875		9	8
3270.62	6274.44		212.95	306.17		19802.2	24125.2		508.31	560.38		159.51	187.05		156.66	169.02		47.9525	43.445		8	5
3665.87	7028.43		236.31	365.5		18229.3	24455.1		493.91	572.3		152.87	187.04		162.36	167.1		41.775	44.625		8	7
2892.05	4944.46		207.79	279.83		24567.3	20042.9		565.63	512.38		182.3	165.2		171.84	158.56		58.6275	43.675		9	7
1823.02	3352.19		159.44	252.9		19947.3	21649.5		511.15	531.09		160.45	156.65		151.91	175.66		53.17	52.465		10	6
2257.93	6231.17		200.38	312.58		23532.5	26024.8		554.61	583.27		184.19	187.03		167.1	175.66		63.1375	48.9025		10	9
1582.35	8080.33		181.63	437.07		16306.2	26923		464.75	595.91		136.71	177.54		146.21	196.53		52.93	50.0825		9	8
2014.7	4745.71		182.22	294.24		17958	25937.8		490.11	587.26		158.55	180.39		145.26	189.88		51.0325	53.17		9	8
577.78	7669.31		98.61	445.17		19424.1	21723.9		504.9	538.87		146.21	171.84		156.65	162.35		62.905	36.09		9	5
1882.96	1280.85		184.77	164.57		21527.4	20720.7		529.26	520.46		159.5	165.2		170.9	156.65		55.31	63.6475		9	9
1313.75	4454.12		133.17	301.92		20435.9	22543.3		518.31	545.49		159.51	162.35		168.06	178.49		62.1875	51.9825		8	8
3315.69	945.09		213.11	128.45		20084.8	17861.5		511.47	482.61		158.55	156.68		150.97	145.26		45.8125	55.78		8	9
3151.19	4803.85		260.43	297.67		23344.6	18531.3		551.25	492.26		173.74	147.16		171.84	154.76		54.1175	37.27		7	5
2115.06	2080.36		190.33	189.43		23476.6	16614.5		556.35	469.45		179.44	143.37		165.2	144.31		61.7125	41.775		8	8
1896.03	5274		181.84	278.89		24680.9	26912.7		568.68	595.37		169.97	188.93		172.8	181.35		63.1425	48.425		9	8
2122.73	2741.07		202.24	219.09		20180.3	26334.9		518.56	591.72		173.74	182.3		145.26	175.65		55.3075	62.665		10	8
2311.11	3064.21		185.15	229.5		21866.8	21439.5		533.83	523.92		158.55	163.3		162.35	166.15		54.59	51.0325		10	7
2822.19	2188.98		207.87	197.09		15783.9	15733.4		454.4	451.71		146.22	141.46		136.73	138.61		41.315	42.7275		10	7
2447.67	1820.77		186.16	155.45		19747.2	18551.1		512.68	491.16		167.12	145.27		150.01	160.47		51.7475	52.465		10	9
2507.16	4478.91		203.42	265.23		19812.6	21011.4		510.15	526.2		139.57	169.95		169.02	159.51		46.5275	44.865		8	8
2440.01	2517.98		185.39	211.11		18369.9	22228.2		487.3	543.79		151.9	175.64		150.01	160.45		49.1375	53.17		10	9
2227.28	5182.43		177.46	297.93		17095.3	22833.5		468.91	552.25		151.91	167.1		150.96	172.79		48.9	43.2025		10	8
2293.99	1693.67		200.75	171.32		20471.5	18889.1		514.91	497.47		158.56	149.06		167.1	158.56		52.23	52.6925		8	9
1213.69	703.97		151.76	99.32		15735.2	17981.4		459.5	488.84		132.92	146.21		150.01	153.8		53.4125	46		8	9
1853.22	3106.12		165.19	213.26		16770.9	19754		471.63	511.52		145.26	153.81		153.8	159.5		49.8475	47.235		10	8
1259.66	3017.79		153.26	231.18		14325	16560		432.57	467.27		128.17	145.26		131.97	147.17		45.575	40.115		10	10
4749.77	533.16		300.31	91.27		17639.4	19937		480.25	514.97		151.91	168.99		142.41	154.76		36.795	66.9325		6	9
3864.62	11123.6		245.19	127.45		20157.3	21415.2		510.96	531.42		162.35	167.1		157.6	168.05		42.25	65.75		10	8
1649.51	2308.86		184.56	203.92		15239.9	20722.9		451.81	520.1		136.72	160.45		138.61	161.4		43.9175	54.355		10	9
644.03	2860.05		99.03	211.16		12985.6	18555.6		417.82	491.3		126.27	150.96		131.02	153.81		49.61	42.725		10	7
4627.63	1908.65		278.93	208.19		18355.5	14442.6		491.47	433.19		139.58	132.92		156.65	132.92		36.5525	45.0975		7	8
1880.71	3270.17		176.16	267.5		15365.2	23999.4		447.99	566.89		134.82	181.34		146.21	172.79		44.1475	57.6775		10	9
1200.17	1444.45		151.56	204.71		14453.5	17504.6		435.28	478.69		138.62	151.91		135.78	149.07		47.71	56.73		10	9
1928.48	1544.05		190.01	167.34		18466.4	17069.7		493.63	470.85		150.96	144.31		145.27	150.01		49.615	52.4525		9	9
4192.72	4910.66		284.43	314.86		24159.4	20522.4		561.44	513.42		180.39	163.3		170.9	161.4		53.41	44.63		8	8
4096.73	2313.37		280.46	192.7		19652.1	12078.4		507.61	394.19		160.45	118.68		149.06	127.22		42.7275	35.8475		10	7
1944.25	2781.63		190.67	201.55		15598.7	16656		452.77	465.58		142.42	142.42		141.47	152.86		45.105	44.1625		9	7
1578.75	6539.44		165.38	373.21		13042.4	25046.7		417.98	561.02		131.02	177.54		131.97	178.49		42.2525	45.8075		10	8
2177.71	1850.96		203.98	215.96		16774.5	14644.1		466.46	433.62		145.26	139.59		147.16	139.56		47.95	41.0675		9	7
3593.76	4763.29		271.87	318.32		19338.4	23369.8		500.97	550.67		168.99	176.6		142.41	169.95		41.3025	46.295		7	9
4393.73	2761.8		287.65	211.95		16622.6	13585.5		463.64	424.72		139.58	135.77		148.11	130.08		35.37	39.6425		7	8
2262.44	1279.49		192.83	157.07		15568	15304.8		457.24	445.81		140.52	147.16		145.26	134.82		44.3875	48.9		9	9
1393.07	2517.53		146.53	229.34		11488	15799.2		390.11	458.85		128.17	148.11		116.78	143.36		40.1175	43.915		9	7
2654.53	1060.91		209.36	134.78		16945.3	16474.3		480.93	470.71		139.56	149.06		145.26	142.41		45.81	56.49		10	8
3828.12	5763.36		258.94	351.5		20822.5	20413.8		521.92	519.01		177.54	164.25		150.96	150.01		46.05	35.13		10	8
1570.64	2204.75		160	216.69		15858.2	11417.2		454.47	384.06		138.62	119.63		146.22	123.44		49.8525	35.6125		9	7
2025.38	6058.56		207.44	368.96		16856.5	19287.1		470.96	502.15		146.21	160.46		142.41	147.16		48.6575	32.5225		10	6
3770.88	2317.87		258.57	215.47		23684.4	18209.5		554.39	489.64		165.2	168.04		172.79	137.67		46.9975	47.2325		10	7
3846.6	4244.55		242.62	268.53		19968.1	20059.1		505.93	510.21		163.47	161.41		455.71	152.87		45.105	41.78		8	9
1472.39	2971.82		154.76	231.92		16429.3	21487.3		461.16	528.34		146.24	166.15		143.37	160.45		52.945	49.8475		8	9
3627.11	2553.58		233.67	192.91		17461.3	18189.2		475.47	486.47		141.47	148.12		150.03	155.71		39.18	48.195		10	9
	2920.44			256.08			19443			505.39			153.82			154.75			47.475			9
	3065.11			212.95			17040.4			473.4			143.37			146.21			42.2525			9
	1547.2			166.47			19739.5			506.02			148.11			167.12			57.21			9
	2152.92			219.86			20330.4			514.28			158.55			165.22			54.365			10
	5361.35			302.74			23382.9			549.12			177.54			174.69			46.7675			9
	3229.61			226.29			17762.8			477.62			141.46			156.66			41.495			8
	4487.02			269.44			25749			578.15			174.73			179.56			49.3925			9

## Sheet: Figure 3
Area (μm2)			Perimeter (μm)
Control	Infested		Control	Infested
11.5	17.31		12.55	15.87
15.36	18.59		16.23	16
20.58	17.05		17.1	15.32
16.75	19.83		15.44	16.28
19.6	21.47		18.75	17.31
14.68	19.18		14.04	16.13
15.39	16.1		15.91	14.75
18.56	13.31		16.98	13.59
17.7	17.61		15.65	15.28
17.11	23.54		15.4	17.94
17.4	22.74		15.81	17.3
12.81	22.98		14.72	17.64
16.63	21.61		15.04	17.08
22.5	33		17.26	20.96
18.62	30.8		15.99	20.49
19.51	33.89		17.08	21.01
16.75	32.82		15.04	21.66
16.93	29.03		15.83	19.91
17.37	20.21		15.82	17.47
20.58	22.18		16.45	17.44
16.34	19		17.82	16.47
17.26	28.2		16.09	19.31
16.87	32.26		15.49	21.11
14.29	29.92		14.42	20.33
21.17	19.27		17.23	16.6
26.77	29.26		19.57	19.96
16.63	22.21		15.02	17.24
20.13	23.66		16.52	17.98
20.75	19.06		16.58	16.13
29.86	20.22		19.81	16.88
21.76	24.22		17.59	17.9
19.66	19.45		16.42	19.72
14.65	24.58		14.17	18.03
21.23	27.04		17.51	18.97
14.59	24.79		14.43	18.41
12.48	18.62		13.77	15.89
19.54	26.12		16.56	18.73
17.73	25.56		16.27	18.41
16.84	21.67		15.44	17.1
21.76	30.45		17.51	20.24
21.91	27.19		17.45	19.09
20.19	27.16		16.6	19.01
15.71	22.5		14.56	17.49
15.92	26.48		14.66	18.9
19.51	25.14		16.83	18.36
21.91	23.78		17.3	17.96
21.7	21.97		20.13	16.97
20.61	20.81		16.69	16.72
16.48	18.38		14.86	16.18
12.81	19.95		13.41	16.49
12.75	23.66		14.34	17.79
19.89	14.47		18.57	14.09
14.88	17.82		14.63	15.48
13.58	17.29		14.35	15.93
17.64	26.77		15.3	18.88
18.03	22.92		15.88	17.68
19.81	14.04		16.26	13.64
19.27	18.65		16.37	15.68
22.09	17.46		17.74	15.57
18.41	23.75		16.01	17.79
19.3	17.14		16.81	15.06
21.41	19.78		17.19	16.18
19.09	15.54		16.47	14.39
20.07	27.72		18.07	19.55
20.25	23.45		16.53	18.06
15	18.68		14.31	16.28
20.13	21.29		16.58	16.99
17.29	15		15.25	14.36
17.76	15.12		15.52	14.18
16.72	20.87		15.17	16.78
19.18	20.01		16.34	16.62
16.69	24.7		15.1	18.45
17.94	21.7		15.5	18.09
16.4	17.14		17.48	16.19
14.41	23.24		14.46	17.96
21.08	18.74		16.9	15.91
22.83	21.14		17.64	16.78
23.84	21.35		18.06	17.03
16.48	20.69		14.48	17.05
19.24	20.52		16.18	16.54
16.51	14.94		16.83	14.16
17.34	19.6		15.74	16.47
18.12	23.33		15.69	17.67
16.13	17.43		14.84	15.3
16.19	22.41		14.78	17.2
15.8	21.7		14.63	17.02
17.43	15.68		15.48	14.52
22.06	18.44		17.52	15.69
19.72	21.44		16.88	16.85
19.33	20.31		16.35	16.61
15.33	28.05		14.96	19.11
17.46	28.37		15.7	19.45
15.8	27.04		14.82	19.4
17.37	21.85		16.86	17.75
16.4	23.87		14.68	17.91
14.74	20.93		14.36	16.87
15.21	29.68		14.47	19.86
22.56	23.07		17.76	17.48
13.4	32.29		15.16	20.56
16.34	25.02		14.87	18.36
16.43	28.34		14.87	19.33
17.29	27.37		15.31	19.44
13.73	20.4		14.17	16.89
17.82	23.24		16.21	17.41
13.46	29.29		13.22	19.93
16.99	21.02		15.56	16.65
18.06	27.84		15.57	19.1
15.21	22.74		14.13	17.27
14.38	18.53		14.15	16
13.1	21.82		13.24	17.24
15.57	19.48		14.57	16.54
14.82	22.3		14.16	17.28
16.28	23.96		14.79	18.01
16.19	18.12		15.27	15.64
13.76	22.18		16.16	17.43
11.86	18.59		12.81	15.8
14.68	21.11		14.19	16.78
16.66	20.31		15.49	16.67
16.81	19		15.16	16.11
12.66	23.81		14	17.6
15.92	28.02		15.16	19.28
19.21	24.85		17.61	18.2
17.82	26.21		15.96	18.92
19.57	23.75		16.2	18.17
17.43	25.82		15.41	18.46
16.07	29.23		14.74	19.89
16.13	28.67		14.92	19.47
21.47	21.97		16.86	17.64
13.99	22.15		13.74	17.21
15.3	23.9		14.33	18.07
18.44	27.57		15.78	19.35
19.54	23.51		16.44	17.72
15.39	21.82		14.8	17.12
19.51	22.68		16.31	17.82
16.69	17.37		14.87	15.74
18.53	24.67		16.03	18.08
17.97	24.7		15.53	18.52
15.83	25.82		14.85	18.81
21.17	20.55		16.95	16.52
21.58	21.5		16.93	17.13
18.77	26.39		16.22	18.58
17.49	30		15.17	19.86
16.43	27.37		15.23	19.15
15.09	25.08		14.42	18.99
15.71	18.23		14.73	15.61
15.21	23.1		14.43	17.83
14.08	18.35		13.94	15.8
16.66	25.85		18.37	18.74
18.98	20.52		15.93	16.78
19.12	23.81		17.54	17.9
16.6	19.3		14.93	16.43
19.6	23.04		16.17	17.66
17.46	24.73		15.52	18.33
16.93	26.74		14.93	18.92
15.42	23.01		14.56	18.87
22.36	23.6		17.47	17.94
16.78	32.58		15.3	21.12
12.42	24.96		13.26	18.29
20.78	21.29		16.65	17.01
16.25	24.31		15.27	18.03
19.21	28.46		16.43	19.57
19.54	28.94		16.04	19.51
13.85	18.44		15.18	15.76
14.26	25.53		14.7	18.28
20.81	21.38		17.33	17.07
14.23	25.5		13.98	18.56
11.33	18.35		12.59	15.77
15.6	17.2		14.47	15.15
20.87	23.19		16.67	17.68
18.98	29.97		16.42	20.04
18.09	24.31		15.51	18.05
17.37	25.26		15.22	18.55
14.14	30.03		13.67	20.52
16.96	23.07		15.51	17.89
17.08	24.58		15.03	18.6
15.71	18.06		14.39	16.06
15.71	13.4		14.83	14.47
17.29	17.26		15.28	15.14
17.7	12.72		18.81	13.46
20.81	21.55		16.45	17.09
14.85	16.9		14.13	16.06
10.61	25.23		13.12	18.39
15.6	24.1		15.02	18.05
17.94	22.83		15.54	18.49
17.55	19.39		15.1	16.57
19.27	18.38		16.19	15.79
17.61	21.17		15.49	17.44
17.34	22.98		15.63	17.47
19.54	22.38		16.17	17.62
17.43	17.08		15.36	15.48
17.14	22.44		15.15	17.57
17.34	23.84		15.74	18.25
16.99	22.24		15.97	17.37
23.87	23.42		19.16	17.94
16.4	18.59		15.19	16.06
16.51	23.07		15.43	17.82
10.7	21.2		13.3	16.97
14.56	20.04		14.34	16.43
17.34	20.55		16.82	16.87
15.18	19.42		14.38	16.7
15.74	23.19		15.35	17.85
23.3	18.29		17.48	15.66
18.17	19.48		16.25	16.26
14.17	26.98		13.71	19
16.72	22.3		14.89	17.14
17.67	22.71		15.36	17.5
16.63	34.1		14.85	21.3
14.91	19.72		14.45	16.31
19.15	18.17		16.45	15.61
12.45	17.08		13.26	15.68
21.58	17.91		17.04	15.65
18.03	22.06		15.31	17.18
13.99	20.9		13.7	16.62
20.78	19.06		16.55	15.85
15.18	21.23		14.61	17.85
12.81	20.78		13.3	16.49
12.07	34.75		13.46	21.39
11.3	27.48		12.62	19.41
18.53	31.25		16.13	20.24
17.58	24.19		15.26	18.8
22.27	24.25		17.62	18.09
17.29	24.02		16.01	17.74
13.58	21.91		13.86	17.33
13.02	21.94		13.71	17.14
15.68	22.68		14.6	17.69
18.74	18.98		16.3	16.52
17.4	18.86		16.61	16.04
15.41	21.91		14.98	17.27
14.08	32.73		14.1	20.78
15.33	29.62		16.29	19.63
18.47	30.98		16.42	20.59
21.88	22.21		19.99	17.18
19.3	25.38		16.17	18.63
18.09	18.29		18.3	15.85
16.01	20.31		14.69	16.66
15.68	19.45		15.16	16.24
10.58	23.54		12.25	17.91
19.78	20.87		17.18	16.84
17.52	21.41		15.47	17.35
17.08	30.36		15.22	20.03
16.6	21.47		14.95	16.89
19.45	21.85		16.14	17.53
16.01	22.86		14.93	17.49
18.62	21.11		15.9	16.83
18.92	19.33		15.93	16.45
23.13	21.17		18.37	16.66
14.11	20.81		13.98	16.7
17.4	17.7		15.58	15.45
16.16	21.76		14.75	17.05
17.85	19.78		15.54	16.7
12.57	20.64		13.01	16.85
15.86	18.41		14.59	16.01
15.89	21.29		14.64	16.68
13.67	35.04		13.74	22.03
11.21	32.67		12.22	20.66
18.47	22.27		15.7	17.36
19.24	21.97		17.04	17.32
23.48	28.67		17.66	19.44
15.86	18.06		14.84	15.93
19.18	26.33		16.83	19.23
16.6	21.73		14.89	17.35
15.98	19.48		15.65	16.06
19.3	22.24		16.48	17.63
15.51	19.86		14.69	16.61
17.58	21.64		15.26	17.19
15.3	24.1		14.39	18.06
18.32	20.16		15.64	16.58
20.93	14.29		17.94	14.15
21.08	18.47		17.43	15.84
15.74	20.93		14.51	16.6
18.95	26.86		16.34	19.24
17.85	23.36		16.18	18.07
18.62	20.31		15.71	16.65
22.27	21.32		17.64	17.34
20.52	20.25		16.69	16.63
24.49	17.26		18.13	15.61
14.79	21.72		14.18	19.18
25.17	16.04		18.41	15.13
20.16	21.41		16.64	17.03
17.46	18.62		15.91	16.19
18.53	21.61		16.21	16.97
19.63	12.01		16.24	12.88
16.34	21.73		15.25	16.99
12.92	29.29		13.77	20.03
19.57	19.33		16.48	16.79
14.47	26.71		14.38	18.96
19.27	21.14		16.48	17.02
15.09	26.77		14.36	19.03
17.29	22.33		15	17.39
23.01	14.62		17.45	14.34
16.22	22.8		14.87	17.63
12.96	23.72		13.26	17.69
16.99	25.11		15.5	18.25
15.65	18.92		14.6	15.98
19.63	17.17		16.38	15.35
15.51	18.92		14.63	15.92
15.83	13.37		16.57	13.84
14.76	18.89		15.63	15.87
19.33	21.73		16.4	17.32
17.49	19.48		15.66	16.4
13.4	17.02		13.28	15.5
16.81	19.81		15.21	17.27
15.77	23.07		14.87	17.51
19.83	19.69		16.78	16.63
20.78	20.46		17.06	16.62
20.69	19.69		16.88	16.58
16.04	19.81		14.66	16.45
17.29	20.01		15.39	16.44
15.57	19.09		14.8	16.51
13.58	28.85		13.92	19.76
16.78	24.64		15.68	18.29
14.88	27.63		14.23	19.26
11.92	30.39		12.85	20.49
16.31	26		14.83	18.84
16.45	24.52		15.1	18.16
13.08	21.91		13.85	17.35
10.88	18.8		12.24	16.1
9.52	25.38		12.94	18.75
16.72	23.45		15.03	18.32
15	18		16.15	16.12
16.34	28.49		15.5	19.64
13.02	28.14		13.43	19.33
15.12	24.99		14.36	18.2
13.13	26.77		13.44	19.25
14.59	22.06		14.12	17.16
12.07	22.44		13.21	17.39
11.65	19		13.19	16.33
16.99	20.1		18.13	16.45
12.07	21.11		13.41	17.05
12.24	17.7		15.91	15.49
17.14	24.76		15.44	18.12
17.05	17.58		15.32	16.06
16.34	21.08		18.45	16.72
19.78	21.23		16.61	17.17
14.47	25.47		14.91	18.89
15.03	22.53		15.17	17.37
18.59	34.9		15.78	21.38
18.95	20.19		15.78	16.73
13.19	19.86		13.53	16.81
19.12	17.94		15.92	15.76
16.93	19.6		15.42	16.41
14.68	20.99		14.16	16.9
17.85	25.17		15.7	18.86
19.45	21.85		16.1	17.79
20.69	20.81		17.07	17.01
23.39	24.52		18.15	18.61
19.48	31.4		17.39	20.44
21.82	24.88		17.3	18.28
19.51	28.26		16.2	19.63
21.32	27.9		17.88	19.32
19.09	29.35		16.57	19.75
20.55	22.21		16.68	17.71
20.28	32.97		16.48	21.73
21.11	37.98		16.65	22.76
18.26	29.32		16.57	20.21
18.98	27.6		15.87	19.41
17.94	26.36		15.37	19.56
13.91	30.21		13.86	20.49
17.91	22.3		15.43	17.66
14.59	23.33		14.97	17.77
11.09	32.23		12.5	20.93
14.02	34.63		13.81	21.35
14.59	32.35		13.83	21
16.07	30.95		15.35	20.46
22.41	29.92		17.24	20.16
19.3	20.78		16.24	16.92
24.31	27.6		18.11	19.36
23.07	30.78		17.64	20.33
19.75	32.11		16.55	20.65
18.03	22.36		15.66	18.06
19.42	22.53		16.09	17.71
20.67	18.68		16.56	15.93
18.56	29.65		18.08	20.02
20.99	20.75		17.1	16.75
22.83	23.3		19.8	18.19
15.74	17.37		14.47	15.44
21.47	27.72		17.3	19.45
16.75	29.06		15.06	19.88
20.99	21.85		16.54	17.07
1844	18.62		15.63	15.91
17.23	30.78		16.31	20.77
21.97	31.19		17	20.58
15.09	28.49		14.21	19.63
15.74	31.69		14.69	20.76
14.53	28.58		14.1	19.62
14.88	23.04		14.01	17.6
17.49	22.89		15.45	17.4
12.9	21.61		14.11	16.96
16.1	21.52		14.67	16.9
17.4	28.91		15.47	19.77
17.52	21.05		15.77	17.24
17.76	27.16		15.86	19.29
22.18	21.58		17.08	17.35
11.86	20.55		12.95	17.15
14.74	21.44		13.94	17.05
10.91	17.02		12.5	15.03
15.03	21.7		14.19	17.3
16.16	19.6		14.95	16.87
16.22	17.2		14.78	15.66
16.19	22.24		14.66	17.32
15.15	15.92		14.22	14.66
15.06	21.35		14.47	17.42
17.97	20.43		16.81	16.54
17.43	21.08		15.55	17.08
19.66	24.02		16.17	18.23
19.36	22.3		16.24	17.26
17.88	27.78		16.1	19.76
17.91	20.04		15.81	16.89
16.28	34.63		15.02	21.83
19.51	25.32		16.23	18.36
20.96	19.66		16.8	16.43
16.25	28.67		14.66	19.75
18.62	30.98		15.81	20.33
14.47	16.9		14.36	15.06
17.34	21.91		16.03	17.25
11.98	24.28		12.89	18.02
14.17	20.55		14.69	16.61
19.21	34.63		16.4	21.47
18.06	29.47		15.76	19.97
12.48	32.44		12.98	21.98
15	33.12		17.08	20.91
17.08	39.08		15.33	22.87
17.88	35.87		15.51	22
19.06	24.25		16.24	18.03
18.03	30.48		15.98	20.07
17.29	29.95		15.53	19.94
19.06	24.22		15.98	18.06
19.66	29.77		16.31	20.19
15.27	32.82		14.6	21.37
22.59	30.54		17.55	20.33
19.86	27.69		16.21	19.15
11.59	28.43		14.21	19.76
18.35	23.45		16.69	17.98
23.1	25.85		20.24	18.73
20.04	24.46		16.34	17.86
15	18.77		14.4	16.37
13.79	17.08		14.06	15.09
13.31	15.62		14.09	14.86
24.19	21.97		17.69	17.52
26.03	17.49		18.86	15.54
22.71	21.17		17.74	17.34
17.67	22.53		15.48	18.13
18.65	17.64		15.83	15.53
15.6	17.11		14.65	16.03
14.88	27.6		14.7	19.92
16.16	25.14		14.82	18.27
15.54	20.52		14.89	16.98
17.82	22.86		19.04	17.88
18.59	22.86		16.04	17.69
17.61	16.6		15.57	15.51
14.71	22.89		14.14	17.58
14.62	20.19		15.44	16.65
13.91	18.23		14.15	16.06
14.29	21.67		14.12	17.32
14.17	24.64		13.82	18.26
14.62	21.61		14.19	18.2
15.51	22.98		14.48	17.75
12.16	26.89		12.76	19.04
14.88	34.3		14.57	21.84
16.72	21.88		14.78	17.13
16.96	28.46		15.83	19.47
20.13	24.99		16.37	18.66
13.64	23.07		14.82	17.61
16.78	20.19		15.22	16.73
14.23	26.98		13.92	19.42
18.06	23.04		18.39	18.32
16.6	22.59		15.09	17.48
20.69	22.3		17.09	17.34
15.77	23.54		14.59	17.83
11.39	29.86		12.49	19.86
13.34	34.16		13.32	22.04
15.36	26.3		14.37	18.69
18.59	21.02		17.05	17
19	23.24		16.92	17.44
12.24	22.18		13.54	17.64
13.28	23.96		13.46	18.23
23.54	23.9		17.69	17.97
17.79	22.68		15.31	17.58
16.87	22.65		15.17	17.85
17.37	25.53		15.31	18.82
18.44	18		15.84	15.86
19.24	22.18		16.32	17.38
20.96	26.09		16.82	18.98
19.63	19.18		18.18	16.22
27.34	21.91		19.08	17.31
20.13	23.93		16.6	18.21
12.75	17.17		13.08	15.42
22.98	17.7		17.67	15.41
25.59	15.62		18.41	14.93
27.25	19.15		19.18	16.35
27.01	19.24		18.76	16.26
17.31	19.54		15.39	16.42
14.08	20.31		14.04	16.99
16.99	16.25		15.59	14.99
20.61	23.01		16.71	17.5
24.61	15.8		17.88	14.83
20.9	23.01		16.95	17.36
20.34	18.8		16.42	15.77
16.01	14.82		14.72	14.2
20.75	21.52		16.56	17.03
17.46	16.28		15.34	15.33
13.19	17.37		15.33	15.27
18.77	17.79		16.85	15.4
22.12	16.81		17.23	15.11
12.6	18.26		13.03	16.07
21.5	17.94		17.33	16.1
21.32	18.23		16.86	15.82
16.01	20.07		14.76	16.45
12.96	18.65		13.42	16.14
15.6	19.72		14.45	16.33
16.48	22.8		15.01	18.32
14.68	21.11		14.17	17.14
21.23	22.77		17.04	17.7
16.87	21.67		15.61	17.24
15.77	21.91		15.4	17.32
15.63	21.76		14.8	17.03
15.6	21.5		14.82	17
20.87	17.37		17.13	15.36
19.24	17.88		16	15.8
20.04	19.39		16.26	16.33
16.51	21.08		14.9	16.89
17.85	18.65		15.69	15.78
21.97	13.85		16.92	13.96
19.42	18.41		16.33	15.84
19.27	20.04		16.23	16.8
18.38	22.12		15.91	17.44
18.71	23.04		15.7	18
16.57	16.78		15.33	15.11
15.15	21.32		14.28	17.31
15.92	24.07		15.05	18.29
17.67	17.17		15.37	15.61
12.66	20.81		13.09	17.23
21.73	18.71		17.01	16.26
21.08	19.21		17.05	16.24
18.56	24.28		15.99	18.29
14.85	19.81		14.37	16.64
19.09	20.16		16.12	16.44
23.27	16.45		17.66	15.22
17.31	21.67		15.27	17.32
20.49	18.92		16.68	15.92
22.03	23.01		17.28	17.59
23.16	17.4		17.39	15.22
16.1	18.65		14.81	15.95
15.86	17.43		14.77	15.36
16.43	19.92		14.81	16.31
16.25	17.79		14.79	16.17
19.86	18.89		16.29	16.24
15.51	14.59		14.32	14.16
15.92	18.56		14.8	15.75
21.79	27.28		17.33	19.2
20.9	15.71		17.03	14.71
19.39	21.91		16.12	17.2
15.89	18.98		15.23	16.23
14.59	22.92		14.61	17.81
13.96	23.96		14.12	17.82
22.24	19.63		18.05	16.99
16.25	26.42		15.73	19.24
16.13	23.93		15.57	17.87
17.49	24.93		16.35	18.14
18.83	21.26		16.71	16.96
22.71	24.07		18.51	18.31
22.12	23.9		17.91	18.1
19.54	15.62		17.06	14.66
13.82	23.24		14.3	18.24
18.68	24.1		16.09	17.9
22.65	14.68		18.94	14.42
15.57	20.19		15.57	16.57
18.29	25.56		17.01	18.38
21.7	23.45		18.84	17.71
21.08	20.96		18.09	16.81
16.04	20.07		15.1	16.21
18.89	16.13		17.76	14.82
18.7	19.33		16.56	16.54
16.72	20.93		15.63	17.16
17.67	22.53		16.09	17.48
12.9	21.47		13.99	17.04
23.84	20.55		18.86	17.21
14.14	25.62		14.35	18.65
17.05	23.42		15.45	18.02
20.9	15.15		17.7	14.26
17.17	15.68		15.48	14.75
21.41	19		17.1	16.21
15.83	17.2		14.9	15.32
19.39	17.85		16.42	15.67
17.05	18.44		15.15	15.83
24.61	14.47		18.63	13.87
20.52	14.65		17	14.15
18.83	20.75		16.43	16.69
15.92	17.49		15.3	15.45
21.61	18.23		17.59	15.97
17.02	19.51		15.48	16.03
14.14	17.49		14.15	15.62
15.42	20.22		15.13	17.14
16.25	22.24		15.64	17.23
18.71	18.41		16.13	15.79
16.96	18.92		16.1	16.19
17.31	19.89		15.97	16.24
18.26	15.09		15.87	14.22
19.39	23.96		16.49	20.61
16.54	16.16		14.86	14.86
21.67	17.05		12.42	15.32
20.34	20.96		17.26	16.93
15.65	20.25		15.23	16.56
18.95	21.91		16.86	17.07
19.78	17.11		16.51	15.63
21.08	26.18		17.15	18.53
20.34	24.93		16.83	18.26
19.51	18.29		16.4	15.57
25.23	18.53		18.75	15.93
25.5	18.32		18.69	15.59
20.16	16.51		16.96	14.69
22.03	22.03		17.17	17.07
18.38	15.74		16.19	14.93
22.86	19.54		17.95	16.29
22.95	13.85		18.09	13.92
20.96	19.06		17.21	16.22
18.8	17.58		16.03	15.47
16.4	20.9		15.34	16.92
18.14	18.74		15.55	16.03
22.71	17.37		17.62	15.4
20.9	17.97		16.65	15.69
19.6	19.86		16.34	16.43
20.19	23.99		16.75	17.9
18.41	18.92		15.61	15.82
22.09	13.37		17.05	13.88
18.32	16.28		16.09	16.22
22.03	16.93		17.94	15.14
26.92	13.34		19.19	13.9
21.08	13.46		16.85	13.62
21.2	12.19		17.16	14
20.84	14.47		17.02	14.1
16.87	14.74		15.43	14.15
22.62	12.69		18.32	13.25
20.84	19.69		16.94	16.59
17.97	19.95		15.65	16.44
25.23	17.67		19.3	15.49
17.7	16.68		15.72	15.02
17.94	17.91		15.74	16.03
24.04	18.92		18.16	16.06
18.89	21.11		16.33	16.95
22	17.76		17.61	15.65
19.57	17.29		16.61	15.29
17.67	18.17		15.45	15.79
21.14	21.38		16.86	17.33
17.94	17.94		16.08	18.27
20.16	17.52		16.3	15.71
20.34	17.11		16.88	15.26
18.92	20.99		16.29	16.89
17.11	19.95		15.41	16.34
17.64	18.44		15.61	15.55
17.82	15.39		15.65	14.85
22.03	21.94		17.37	17.66
27.93	19.69		19.49	16.2
18.53	18.95		16.18	16.18
24.16	16.63		17.94	15.44
20.07	23.63		16.42	17.76
15.71	17.2		14.79	16.91
19.03	20.78		15.95	17.37
21.76	24.31		17.44	18.02
21.61	18.23		17	15.89
22.86	20.55		17.65	17.72
17.26	24.82		15.5	18.43
20.43	21.44		16.62	17.58
21.58	20.78		17.16	16.69
18.12	22		16.01	17.43
20.25	21.67		16.7	16.98
24.64	21.4		18.47	16.97
18.09	16.13		16.22	15.07
20.01	16.43		16.65	15.28
23.19	14.62		17.72	14.25
17.49	16.28		15.53	14.93
18.56	21.55		15.85	17.02
19.54	17.17		16.66	15.37
23.33	19		18.24	16.19
21.7	19.21		17.42	16.41
18.8	16.96		16.03	15.58
14.08	18.53		14.16	16.38
18.44	15.42		15.55	14.31
24.28	19.54		18.25	16.23
20.87	21.2		16.92	16.89
19.66	21.76		16.36	17.11
13.91	20.04		14	16.71
18.44	15.18		16.09	14.24
16.37	21.73		15.26	16.89
27.9	21.14		19.63	16.91
22.5	19.89		17.52	16.67
19.75	17.2		16.54	15.22
14.74	21.76		14.34	17.22
20.78	25.94		17.05	18.45
13.85	22.47		13.86	17.59
17.4	14.76		15.47	14.21
18.62	17.76		16.15	15.56
20.01	20.07		16.71	16.24
20.37	25.47		17.02	18.33
19.06	19.18		16.11	15.94
18.32	19.03		16.02	15.93
21.64	22.74		18.35	17.4
20.9	23.84		16.98	17.86
20.72	19.21		17.28	16.26
22.44	18.77		17.54	15.88
22.12	20.84		18.06	16.57
16.45	18.06		14.99	15.84
19.98	19.57		16.57	16.13
20.4	19.95		16.62	16.26
17.34	20.22		15.59	16.31
22	13.31		17.71	13.93
20.55	16.16		17.1	14.98
23.63	13.91		18.28	14.03
25.76	20.07		18.53	16.66
24.96	21.55		18.79	16.89
25.88	22.74		18.46	17.42
18.03	21.44		15.66	17.19
21.35	22.38		17.2	17.27
25.73	18.83		18.58	16.08
24.04	17.64		18.13	15.38
21.2	21.88		18.48	17.03
16.16	14.82		15.07	14.14
17.67	17.43		15.83	15.25
19.42	24.37		16.2	17.9
22.59	16.78		17.36	15.21
19.54	17.4		16.15	15.38
18.09	15.33		15.72	14.19
15.54	20.96		14.78	16.97
14.56	22.71		14.53	17.61
17.85	23.48		15.95	18.55
18.03	23.39		15.49	17.48
17.26	14.5		15.41	13.81
17.67	15.83		15.46	14.71
16.69	18.65		14.94	15.66
18.74	17.02		15.87	15.25
22.18	18.38		17.7	15.69
21.08	19.54		17.12	16.3
20.36	21.76		16.55	17.53
18.92	13.58		15.85	13.5
23.39	19.57		17.77	16.32
17.37	23.78		15.52	17.77
17.88	16.07		15.55	14.72
18.2	14.29		15.97	13.82
17.7	14.62		15.71	14.18
14.2	18.5		13.86	15.88
20.01	15.86		16.8	14.6
14.91	17.94		14.33	15.69
17.17	14.35		15.21	13.88
21.94	11.5		17.08	12.5
17.52	21.17		15.2	17.04
22.71	18.86		17.41	16.1
20.25	17.55		16.5	15.46
20.25	21.38		16.7	16.96
18	18.77		15.69	15.91
20.69	17.26		16.73	15.72
13.13	19.89		13.44	16.25
19.36	25.44		16.17	18.66
21.85	20.31		16.86	16.53
19.63	19.86		16.3	16.16
13.02	21.79		13.75	17.11
18.41	16.6		15.6	15.25
19.45	14.76		16.49	14.06
17.97	17.55		15.6	15.46
15.92	14.47		14.76	14.45
19	19.78		16	16.48
20.64	19.78		16.69	16.83
18.17	17.73		15.71	15.4
21.08	18.35		16.95	15.89
16.22	16.43		14.68	15.15
18.95	18.35		15.93	16.02
20.81	23.78		16.62	17.52
21.97	14.91		18.08	14.83
21.82	18		17.32	15.79
18.65	18.35		15.79	16.79
23.13	16.37		17.78	16.21
16.34	22.33		14.73	18.55
13.73	18.44		14.16	16.2
15.42	25.56		14.14	19.14
14.26	18.03		14.7	16.38
19.95	16.81		16.59	14.47
18.38	21.76		15.76	17.81
16.48	17.02		15.61	15.45
18.38	19.69		15.84	16.79
24.07	19.03		18.04	16.22
17.02	17.94		15.31	15.76
17.14	16.4		15.22	15.52
23.24	17.79		17.54	15.84
24.79	17.49		18.14	15.53
18.92	17.52		16.04	16.1
24.13	21.85		18.34	17.63
17.91	17.79		16	16.1
23.01	20.04		17.83	17.02
21.58	19.89		17.16	17.16
20.4	19.92		16.7	17.09
20.99	18.59		17.24	16.06
17.98	18.95		15.53	16.67
19.6	15.95		16.19	15.13
16.96	20.61		15.39	16.9
17.7	18.26		15.77	16.36
22.15	22.36		17.21	17.41
23.27	24.61		17.53	18.67
17.76	24.52		15.39	18.26
15.39	16.51		15.03	15.5
19.92	21.67		16.81	18.11
17.88	20.58		15.57	16.81
23.27	23.96		17.74	20.32
20.46	25.05		16.94	18.58
20.34	24.42		16.98	18.71
29.66	22.83		20.19	18.62
17.94	26.84		16.04	15.81
16.57	15.62		15	15.26
19.63	16.21		16.75	15.52
20.19	16.63		17	15.87
19.03	20.25		16.05	17.89
14.35	19.33		14.58	16.74
17.4	26.71		15.29	19.39
17.79	25.08		15.8	18.79
21.55	20.34		17.3	16.68
20.43	22.18		17.29	17.52
16.93	19.86		15.41	16.83
19.69	15.89		16.19	14.62
16.25	18.32		15	16.59
17.02	17.7		15.35	15.78
19.3	18.5		15.95	16.44
16.6	15.33		15.03	14.69
17.34	18.5		15.71	16.37
14.74	19.39		14.71	16.93
14.85	17.55		14.76	15.91
14.88	18.86		14.84	16.46
19.78	17.79		16.58	16.26
18.47	19.51		15.74	16.7
18.17	21.23		16.02	18.26
19.03	20.81		16.25	16.77
19.42	21.35		16.25	17.1
18.59	22.06		16.08	17.11
17.97	18.38		15.75	15.85
19.63	15.42		16.39	14.48
23.51	14.82		17.82	14.6
16.57	21.94		15.22	17.2
20.78	19.24		17.26	16.22
20.04	16.01		16.57	14.73
15.62	16.75		14.69	15.61
17.55	17.17		15.56	15.02
18.41	16.04		15.84	14.56
17.79	16.51		15.73	14.88
20.55	16.54		16.89	15.15
19.21	19.92		16.67	16.25
16.57	18.95		15.11	15.84
22.83	17.46		17.54	15.55
21.5	15.36		17.23	14.49
19.24	17.23		16.2	15.37
22.15	16.75		17.4	15.35
16.37	18.29		15.12	15.6
15	20.19		14.26	16.44
18.03	21.26		15.91	16.83
25.08	16.87		18.88	15.22
20.58	20.72		16.61	16.71
20.64	25.73		16.71	18.42
23.84	18.77		17.79	15.97
21.73	17.52		16.95	15.3
19	22.65		16.06	17.27
18.62	19.15		15.88	16.12
16.69	21.52		15.06	16.81
19.86	12.9		16.43	13
22.3	19.33		17.22	15.91
16.93	18.35		15.4	15.96
20.78	16.72		16.77	15
15.27	17.61		14.57	15.29
20.96	18.41		19.47	15.73
19.98	20.46		16.52	16.77
15.83	18.09		14.48	15.59
22.09	19.15		17.61	16.06
22.18	21.7		17.57	16.99
19.63	18.5		16.43	15.78
20.55	19.6		17.02	16.19
16.4	12.19		14.9	12.82
24.88	17.64		18.23	16.13
24.19	21.38		18.17	16.78
16.25	22.03		15.04	17.84
16.57	19.06		14.85	16.03
24.93	21.08		18.2	16.84
17.08	18.47		15.22	15.92
23.63	19.33		18.1	16.28
25.85	19.83		18.74	16.21
22.27	18.86		17.18	15.98
18.77	22.18		15.94	17.43
24.02	17.37		18.2	15.42
18.32	23.16		15.9	17.99
22.44	24.64		17.7	18.34
17.55	25.29		15.83	18.49
17.55	22.53		15.45	17.64
25.85	24.76		18.69	18.27
20.04	14.62		16.74	14.22
22.36	15.33		17.56	14.47
22.56	20.07		18.21	16.46
20.55	15.18		16.93	14.1
18.29	16.66		15.73	14.74
20.34	19.45		16.4	16.64
26.92	15.57		18.9	14.55
21.38	17.58		17.39	15.42
21.55	20.96		16.98	17.09
23.24	22.44		17.65	17.71
22.95	18.92		17.89	15.84
20.16	21.35		16.69	17.11
22.44	23.04		17.74	17.4
19.3	17.08		16.56	15.24
25.14	19.66		18.44	17.3
23.42	16.72		17.54	14.88
21.94	22.03		17.45	17.03
20.19	18.74		16.94	15.83
22.59	19.48		17.63	16.68
19.63	16.34		16.12	14.96
19.54	16.37		16.07	14.89
17.88	16.4		15.69	14.74
18.2	14.38		15.86	14.02
18.44	16.69		15.75	15.05
20.72	20.01		16.65	16.47
25.08	17.85		18.53	16.15
20.19	18.35		16.44	15.68
25.47	19.95		18.68	16.81
21.61	18.06		16.99	15.86
20.96	13.73		16.97	13.48
22.68	19.51		17.58	16.11
24.58	22.98		17.92	17.63
24.43	21.91		18.05	17.09
25.56	21.7		18.65	17.19
19.51	21.35		16.07	17.08
22.41	23.48		17.22	17.7
17.34	20.58		15.24	16.1
22.18	16.54		17.53	16.45
27.51	16.96		19.48	15.18
25.76	19.48		18.63	16.18
21.76	21.05		17.07	16.71
22.15	24.99		17.31	18.33
20.22	16.63		17.23	15.31
26.3	18.06		18.66	15.53
23.27	21.02		17.52	18.19
21.82	14.23		17.17	14.48
20.58	15.8		16.55	16.01
16.1	12.66		14.57	13.13
19.06	27.13		16.18	19.15
19.63	15.57		16.2	14.8
22.95	16.4		17.57	14.83
20.69	17.4		16.87	15.29
23.66	17.73		17.78	15.38
29.68	17.23		19.79	15.3
19.86	17.94		16.5	15.42
25.53	18.86		18.32	15.9
21.97	15.48		17.15	14.47
26.3	15.06		19.09	14.07
19.92	14.05		16.32	13.82
19.66	17.97		16.39	15.55
20.49	14.2		16.47	13.65
26.48	17.23		18.79	14.88
19.89	16.66		16.17	14.86
24.04	19.15		17.78	16.02
18.71	23.45		16.02	17.46
19.66	17.23		16.67	15.17
18.17	17.05		16.05	17.98
22.27	18.26		17.5	15.65
14.32	15.24		13.94	14.61
22.38	15.33		17.43	14.91
16.19	18.38		14.96	16.52
19.89	13.91		16.57	13.55
20.43	21.05		16.74	16.75
19.12	19.12		15.93	17.2
18.5	20.75		16.16	18.84
15.06	16.51		14.38	15.99
15.33	22.21		14.45	17.77
17.14	21.61		15.18	17.27
19.63	12.99		16.33	13.59
15.57	14.97		14.83	14.46
19.03	17.46		16.36	15.38
17.08	15.65		15.46	14.48
20.1	19.72		16.51	16.92
18.95	16.9		16	16.34
18.09	23.19		15.59	18.79
17.34	22.59		15.22	17.7
21.55	27.28		16.97	19.38
18.38	25.71		15.5	18.59
16.54	21.44		14.94	17.39
17.58	15.86		15.23	14.63
16.78	14.76		15.27	14.55
19.36	24.22		16.2	18.08
17.08	25.47		15.12	18.41
17.61	19.69		16.39	16.21
15.06	18.31		14.27	15.8
17.26	15.36		15.33	15.05
14.47	14.02		14.01	13.96
17.43	24.67		16.62	18.74
21.41	18.06		16.87	15.83
19.18	20.19		16.34	16.74
13.73	23.93		13.84	18.4
14.74	20.78		14.1	17.58
18.14	22.65		15.49	17.42
16.1	19.86		14.7	16.26
16.01	27.84		14.76	19.61
19.24	21.82		16.42	16.9
18.8	21.85		16	17.2
23.33	20.69		17.9	16.88
24.13	16.19		17.84	14.85
15.95	20.13		14.74	16.42
19.6	22.83		16.29	17.54
15.6	22.3		14.48	17.63
16.25	20.19		14.79	17.24
19.27	19.09		16	16.31
16.69	20.84		15.25	16.73
17.61	15.48		15.64	14.47
23.99	14.76		18.28	14.44
20.25	19.09		16.64	15.93
17.43	16.45		15.33	14.84
19.03	19.12		16.12	15.97
18.47	19.75		16.14	17.48
20.84	21.76		17.14	17.03
19.21	18.92		16.26	16.68
12.57	13.34		13.47	13.3
22.44	15.21		17.53	14.33
19.18	17.97		15.99	15.63
15.36	21.32		14.41	17.25
23.87	24.82		17.94	18.03
17.17	14.88		15.66	14.03
19.83	19.54		16.61	16.36
18	20.13		15.85	16.54
16.16	18.62		15.29	16.32
17.29	29.26		15.4	20.01
19.86	28.61		16.8	20.13
24.34	21.32		18.15	16.99
17.7	23.69		16.14	18
17.2	20.49		15.21	16.74
18.53	19.36		16.02	16.28
21.35	17.02		16.94	15.71
20.16	26.95		16.68	19.17
19.75	21.52		16.68	17.35
19.06	16.75		16.24	15.88
21.38	20.75		16.89	17.49
23.84	27.66		17.86	19.31
21.14	20.61		16.9	17.14
16.96	17.34		15.35	15.19
16.25	18.2		14.82	15.98
19.45	17.4		16.2	15.68
18.53	21.26		16.05	17.06
18.86	20.72		16.02	17.11
18.71	20.84		15.85	17.3
16.34	20.31		14.69	17.14
16.63	20.07		15.07	16.73
21.05	18.03		16.66	16.03
18.32	20.58		15.58	17.47
21.52	17.4		17.16	17.19
19.21	22.89		15.9	17.49
15.8	16.78		14.63	15.11
17.85	18.2		15.54	15.95
20.34	20.93		16.45	16.52
20.78	19.09		16.91	15.91
19.81	20.49		16.55	16.9
15.21	19.21		14.31	16.28
13.73	20.81		14.22	17.41
20.28	22.92		16.36	17.59
16.13	22.41		14.96	17.65
15.98	18.74		14.59	16.1
18.92	22.47		15.93	17.97
20.9	19.45		16.97	17.43
17.26	17.82		15.36	16.25
20.1	20.31		16.3	17.25
15.83	17.43		14.58	16.84
13.76	20.61		13.74	16.93
16.16	18.2		14.87	17.14
18.56	15.71		15.94	14.86
18.14	22.41		15.69	17.84
16.19	26.62		15.2	19.22
20.9	21.52		16.61	18.73
17.14	22.86		15.03	19.06
13.99	22.09		13.87	17.31
15.62	20.19		14.37	16.78
14.94	16.87		14.22	15.27
17.37	16.66		15.34	15.54
16.31	21.5		14.89	16.86
12.07	16.34		12.77	15.07
15.86	20.04		14.67	16.49
17.76	18.65		15.35	16.51
16.66	13.91		14.9	14.08
18.62	19.12		15.63	16.02
13.73	17.49		13.65	15.31
16.93	20.72		15.16	16.79
14.76	12.41		14.16	14.93
13.58	16.4		13.79	14.97
16.78	16.51		15.35	15.45
13.05	14.02		13.37	14.16
16.01	19.51		14.7	16.81
14.05	14.05		13.62	13.86
13.88	15.42		13.69	15.6
13.61	17.37		13.98	15.18
16.37	17.05		14.8	16.06
14.71	15.27		14.7	15.86
15.45	21.41		14.58	18.06
20.19	18.98		16.24	16.34
15.74	15.15		14.42	14.92
16.9	20.64		15.02	17.3
17.17	18.09		15.05	16.15
17.46	16.87		15.13	15.3
17.02	18.74		15.26	16.36
22.95	22.12		17.44	17.73
14.91	16.43		14.41	15.32
14.5	18.86		14.29	17.16
16.57	19.95		15.08	16.46
16.63	19.51		14.86	16.4
20.99	20.46		17.27	16.54
14.53	17.67		14.06	15.65
14.26	19.21		13.91	16.58
15	18.5		14.18	15.89
17.14	16.37		15.34	15.07
14.85	17.91		14.11	15.67
14.91	18.65		14.29	16.33
11.95	20.64		12.77	17.25
9.4	23.01		11.34	18.13
10.58	17.76		12.25	15.51
14.38	21.08		13.89	16.8
12.99	22.41		13.1	17.3
17.29	26.88		15.01	18.73
15.83	15.54		14.62	14.73
17.7	17.23		15.39	15.43
18.35	23.36		15.99	17.71
14.11	21.38		13.88	19.53
17.49	24.46		15.25	18.57
16.66	19.81		14.9	17.87
15.65	17.11		14.38	15.61
18.03	23.21		15.62	18.15
17.37	20.16		15.14	17.36
16.4	15.68		15.1	14.75
17.79	18.74		15.33	16.09
18.65	16.45		15.64	15.71
19.18	18.38		16.13	15.88
17.11	24.43		15.09	17.87
14.47	16.9		13.87	15.18
15.71	14.68		14.46	13.99
17.46	21.73		15.35	17.06
17.61	16.87		15.18	15.15
15.71	13.34		14.34	13.61
16.66	18.26		14.85	15.53
16.22	14.29		14.57	14.26
14.02	22.41		13.74	17.32
16.22	21.55		14.72	17.15
15	26.39		14.45	18.71
18.74	22.83		15.72	17.82
17.17	21.61		15.1	17.04
17.43	22.53		15.26	18.04
21.11	22.21		16.7	17.61
18.62	21.11		15.89	17.41
18.92	21.97		17.83	17.62
18	19.06		15.38	16.04
21.02	21.76		16.63	16.94
17.7	21.08		15.31	16.85
13.61	19.72		13.74	15.99
28.17	15.27		19.53	14.67
21.64	20.34		16.77	16.71
13.82	18.41		13.48	16.85
15.68	18.47		14.72	15.77
15.36	17.91		14.45	16.22
20.22	16.22		16.48	16.37
19.78	16.66		16.47	15.51
14.79	20.93		14.32	16.88
16.04	19.03		14.97	16.22
15.95	17.29		14.5	15.4
17.08	18.09		15.04	15.61
20.78	21.26		16.53	17.18
18.2	19.18		15.91	16.02
15.27	18		14.24	16.03
17.23	23.87		15.19	17.83
18.95	23.07		15.85	17.59
17.2	15.06		15.24	14.71
12.39	15.39		12.92	14.77
19.21	20.22		16	16.95
15.68	20.78		14.76	17.07
15.06	25.73		14.16	18.52
17.31	23.16		15.2	17.65
18.53	24.25		15.69	17.85
15	18.03		14.6	15.8
15.45	20.96		14.78	19.33
18.41	21.76		15.56	17.69
23.81	20.4		17.67	16.7
19.06	25.05		15.86	19.49
22.27	20.55		17.1	16.6
18.29	28.17		15.68	19.6
15.36	14.05		14.29	13.73
15.65	23.9		14.45	18.22
16.87	15.21		15.12	14.75
16.69	14.65		14.89	14.54
15.92	23.07		14.74	17.62
17.43	22.68		15.42	17.7
16.48	19.09		15.02	15.91
13.79	21.88		13.81	17.19
15.86	21.26		14.8	16.94
12.39	21.61		13.04	17.25
22.5	22.8		17.43	17.46
19.6	15.8		16.28	14.62
21.97	20.25		16.96	16.67
17.97	19.78		16.06	16.2
14.97	19.54		14.44	16.23
17.43	20.78		15.19	16.87
18.29	18.83		15.52	16
18.8	15.89		15.85	14.82
17.55	20.19		15.26	16.58
14.26	14.91		13.9	14.29
18.53	19.54		15.85	16.25
20.25	20.64		16.38	16.86
16.4	20.13		15.54	16.52
21.82	17.52		16.88	15.33
21.47	20.78		17.67	16.63
15.6	18.83		14.79	15.77
21.1	16.37		16.34	14.79
21.47	20.99		16.92	17.03
20.07	21.55		16.32	17.19
17.94	23.33		15.4	17.59
16.07	21.44		14.72	17.07
18.06	20.81		15.36	16.74
20.69	21.47		16.48	17.22
15.21	24.25		14.57	18.15
16.34	24.04		14.88	17.85
18.53	15.57		15.75	14.97
16.99	18.17		15.15	15.54
18.23	19.51		15.88	16.24
15.12	17.73		15.56	15.29
16.57	19.81		15.09	16.46
20.67	18.77		16.47	15.73
18.17	15.89		15.46	15.36
19.54	26.33		16.26	18.85
20.46	16.34		16.55	15.1
12.07	25.76		12.71	19.06
13.37	22.74		13.2	17.55
19.63	18.32		16.08	15.94
17.76	16.28		15.53	14.86
19.18	14.71		15.84	14.25
19.42	16.28		16.18	15.69
17.11	19.78		15.75	16.58
22.8	19.63		17.32	16.25
19.09	14.32		16.11	13.93
16.31	17.76		14.99	15.75
18.59	20.16		16.17	16.34
17.55	20.72		15.8	16.54
21.55	15.89		16.97	14.96
18.83	17.7		16.01	15.68
18.03	16.51		15.42	14.95
15.6	14.62		14.47	14.33
20.37	13.49		16.52	13.76
24.99	15.24		18.03	14.63
18.12	17.4		15.47	15.43
14.85	15.25		14.19	14.51
17.14	17.58		15.31	15.59
15.89	20.96		15.54	17.13
20.4	19.6		17.29	16.2
19.51	19.15		15.93	16.19
19.48	15.77		16	14.76
17.67	25.47		15.27	18.66
21.79	18.44		17.05	15.84
23.13	18.06		17.55	15.73
17.94	24.55		15.72	18.16
21.67	22.68		16.92	17.27
18.12	17.97		15.46	15.71
16.81	16.75		14.84	14.83
16.84	17.43		15.18	15.27
17.61	24.31		15.36	18.23
20.55	17.97		16.85	15.39
18.65	15.68		15.98	14.97
15.45	15.83		15.01	14.61
16.13	17.91		15.04	15.92
15.27	19.12		14.74	16.17
16.51	15.36		14.93	14.92
20.72	16.01		16.77	14.63
19.09	20.9		16.92	16.8
17.55	26.3		15.42	18.87
19.06	17.14		16.13	15.33
20.99	20.81		16.48	16.72
17.91	22.24		16.31	17.19
18.2	23.19		15.54	17.74
20.16	21.97		16.92	17.19
21.17	20.25		17	16.41
14.05	24.25		13.82	17.96
17.4	15.95		15.56	14.86
21.41	16.75		16.72	14.95
24.25	17.02		17.99	15.66
19.72	13.73		16.3	14.76
16.54	17.08		14.76	15.11
13.37	17.14		13.54	15.09
15.74	18.03		14.72	16.27
23.01	22.36		17.44	18.69
18.12	19.89		15.69	16.44
18.26	22.03		15.59	18.13
20.1	18.5		16.35	16.18
16.48	16.63		15.14	15.22
21.35	14.68		17.09	14.18
22.3	23.69		17.2	17.88
21.02	20.07		16.8	16.48
18.83	18.77		16.01	15.95
22.44	20.01		17.2	16.55
21.79	13.76		17.03	14.02
17.88	16.66		15.54	15.98
16.87	22.27		15.31	17.54
16.01	22.62		14.45	17.79
20.04	22.47		16.48	17.47
21.94	21.7		16.86	16.82
21.29	19.03		16.65	16.58
16.87	17.82		15.06	15.64
13.02	23.24		13.62	17.8
17.17	14.26		15.04	13.95
15.12	11.09		14.36	16.27
17.88	20.19		15.36	16.53
18.35	22.18		15.58	17.71
18.89	16.72		15.89	14.88
15.39	18.29		14.29	15.63
12.51	14.82		13.04	14.08
15.03	16.28		14.76	15.04
15.03	15.68		14.59	14.52
15.51	20.93		14.63	16.9
13.64	17.46		13.51	15.56
18.8	15.62		15.78	14.62
18.2	18.44		15.51	15.62
17.55	16.72		15.29	15.04
15.8	19		14.66	16.13
20.19	16.04		16.54	14.71
14.02	17.17		13.69	15.36
14.82	16.48		13.89	14.93
16.81	21.7		15.1	16.94
16.34	17.88		14.8	15.65
18.59	15.71		15.75	14.74
18.12	19.24		15.46	15.98
17.46	16.54		15.14	14.93
16.57	16.22		14.95	14.92
18.14	17.46		15.6	15.61
21.5	21.11		17.62	16.68
22.03	16.25		17.08	15.2
16.04	16.81		14.57	15.65
16.66	18.14		14.83	15.55
16.87	16.04		14.96	15.03
15.15	18.53		14.07	15.7
16.45	14.85		14.62	14.09
18.74	20.67		15.83	17
20.43	13.67		16.88	13.55
15.62	20.16		14.36	16.87
13.25	17.97		13.27	16.47
23.21	18.38		17.64	16.27
16.99	16.25		15.18	14.82
14.44	19.92		14.05	16.45
17.82	18.92		15.37	16.14
16.99	18.23		15.32	15.59
16.69	19.86		14.86	16.51
20.04	17.76		16.39	16.04
12.6	16.69		13.25	15.04
14.38	17.4		13.82	15.21
14.32	12.51		14.02	13.15
16.25	17.97		15.1	15.59
12.75	22.98		13.02	17.76
17.67	21.41		15.47	16.75
19.09	21.23		15.96	17.64
15.24	19.09		14.36	16.45
12.87	22.89		13.19	17.77
16.87	21.64		15.28	17.68
17.82	19.3		15.52	15.88
17.94	17.05		15.45	14.97
15.42	17.49		14.85	17.44
14.08	19.72		13.96	16.23
13.08	12.54		13.6	13.12
14.97	16.01		14.29	14.67
17.34	21.05		15.62	16.64
13.37	18.5		13.42	15.99
13.22	20.78		13.46	16.65
16.51	18.32		15.01	18
17.37	13.28		15.28	13.43
17.34	20.07		15.39	16.81
18.71	19.57		15.99	17.83
20.72	19.92		16.54	16.5
17.26	22.8		15.24	17.43
13.28	21.67		13.43	17.13
12.04	14.94		12.62	15.06
11.39	18.74		12.65	15.98
15.54	22.65		14.85	17.42
20.61	14.82		16.66	14.75
19.18	15.51		15.95	14.72
16.57	24.25		14.81	17.86
21.05	20.64		16.97	16.55
13.88	23.87		13.64	17.79
25.29	17.82		18.25	15.68
16.45	21.47		14.87	17.2
16.34	19.63		14.61	16.72
16.4	21.97		14.78	17.48
15	22.98		14.19	17.41
16.96	18.95		15.19	15.89
16.57	18.62		14.71	15.78
18.32	20.9		15.53	16.76
16.72	16.19		14.79	14.85
15.42	22.89		14.41	17.84
18.38	16.66		15.92	14.9
18.65	20.37		16	16.53
20.78	20.87		16.56	16.57
17.23	15.83		15.05	14.81
15.54	18.71		14.31	16.25
13.13	18.86		13.23	15.84
16.31	16.72		14.86	15
14.94	13.91		14.04	13.68
14.68	17.61		13.91	15.31
14.32	18.53		13.93	15.72
16.75	17.08		14.87	15.1
17.26	16.34		15	14.89
18.8	23.19		15.67	17.45
15.21	22.38		14.25	17.11
21.52	19.6		16.78	16.26
20.72	19.98		16.48	16.37
15.24	16.84		14.39	15.31
15.86	18.26		14.48	16.25
18.92	19		15.91	16.26
21.11	18.38		16.81	15.96
16.1	24.55		14.72	18.15
16.81	16.57		14.88	15.12
16.81	17.94		15	15.78
13.88	21.7		14.09	17.21
17.29	21.85		15.26	17.07
15.39	20.52		14.27	16.82
17.61	19.81		15.27	16.31
17.26	16.28		15.78	15.2
19.03	16.01		16.12	14.99
16.19	18.8		14.59	16.08
19.75	22.3		16.1	17.47
16.16	18.71		14.63	15.85
14.29	20.58		13.98	6.59
16.51	23.07		14.79	16.59
17.4	23.07		15.19	18.08
15.98	18.86		14.49	15.85
13.61	28.17		13.77	19.43
15.57	29.95		14.58	20.01
15.12	19.15		14.53	16.21
15.18	22.56		14.18	17.39
15.06	22.56		14.24	18.37
23.13	25.76		17.48	19.51
15.42	18.47		14.3	16.15
13.93	19.72		13.53	16.07
14.59	18.77		13.97	16.06
17.61	14.91		15.29	14.2
12.9	21.52		13.01	16.81
18.86	20.75		16.23	16.74
18.83	20.93		16.32	16.74
19.66	18.44		17.28	15.67
12.13	23.33		12.8	17.95
12.54	25.73		13.2	18.56
11.33	18.98		12.28	16.62
17.29	20.04		15.39	16.23
14.71	27.66		14.26	19.14
19.09	23.99		15.82	17.78

## Sheet: Figure 4
Acini area (μm2)			Acini Perimeter (μm)			Acini number per field
Control	Infested		Control	Infested		Control	Infested
683.01	432.9		97.65	75.77		8	5
411.76	214.83		76.76	53.61		8	6
401.44	351.54		75.25	68.27		7	7
437.38	531.72		77.83	87.16		7	7
369.54	456.56		69.2	77.16		5	5
790.99	418.67		105.05	74.61		7	8
363.02	662.35		70.21	99.03		10	5
799.03	855.75		110.01	110.09		8	12
324.41	456.06		68.9	78.37		5	6
364.56	602.9		69.76	99.73		9	8
412	350.56		76.36	68.07		5	5
280.39	293.4		63.22	62.11		6	2
507.76	257.71		81.66	57.55		5	4
236.74	458.22		57.88	77.22		7	7
264.73	301.94		60.96	66.91		8	7
815.51	355.76		107.65	69.3		8	3
312.7	409.29		63.68	74.39		8	5
556.62	306.73		90.32	64.13		7	7
654.88	237.57		98.03	56.7		6	6
579.27	344.72		87.81	70.57		5	7
170.24	384.84		48.17	72.76		8	5
513.87	237.19		89.98	57.88		7	5
751.77	621.27		106.09	91.34		6	5
644.59	720.19		97.95	98.83		5	6
442.09	594.69		83.48	94.84		6	4
341.73	600.46		69.04	90.21		6	7
845.7	970.82		112.46	113.4		7	6
731.55	540.43		115.34	85.6		7	5
363.05	603.68		71.83	90.34		7	6
478.76	840.3		79.71	107.9		10	7
522.26	690.2		82.33	94.2		8	7
400.14	293.91		73.19	62.56		8	5
622.09	805.91		89.33	104.87		7	5
438.47	765.18		75.74	101.73		6	6
471.42	525.29		104.81	85.03		7	7
685.92	396.05		97.75	74.9		6	6
331.86	354.94		68.11	70.35		9	6
309.35	418.57		63.65	74.77		11	7
354.39	266.24		74.19	60.63		7	6
421.93	569.43		76.27	90.11		10	6
399.31	525.24		71.83	87.75		4	6
496.2	514.83		81.92	83.44		8	4
519.8	567.63		84.17	87.3		7	5
581.2	1011.88		89.56	120.32		5	5
531.45	417.15		88.29	73.46		6	5
730.45	602.54		99.19	94.24		6	6
359.76	478.88		69.42	80.51		8	7
254.35	622.69		60.64	98.56		6	7
288.04	350.11		60.8	72.35		4	6
474.35	403.38		78.13	74.55		6	6
434.05	195.14		78.44	50.92		6	7
469.81	521.41		80.04	82.74		7	6
369.18	859.08		70.83	114.44		6	8
625.11	337.01		91.65	67.82		7	4
370.31	829.28		70.97	120.06		4	5
358.36	313.31		67.74	63.9		7	5
478.62	384.93		80.71	70.48		4	5
288.49	448.23		61.85	80.23		8	5
488.88	257.54		84.18	60.65		7	5
423.26	705.07		78.44	100.63		6	5
525.29	744.33		84.45	100.21		5	7
394.83	724.73		71.73	97.8		8	6
448.3	678.03		76.84	95.23		8	3
723.34	538.95		98.91	85.51		10	6
434.59	641.51		77.75	94.45		8	5
418.23	496.73		73.61	80.95		9	5
540.98	895.51		83.41	107.7		10	8
739.64	770.6		97.46	102.92		7	9
503.14	982.29		86.59	113.17		8	8
364.15	685.18		69.41	94.4		7	7
584.06	628.43		88.79	94.01		12	6
816.88	812.37		105.26	104.89		9	7
652.09	855.18		96.88	107.71		8	8
625.77	276.15		95.22	59.8		8	6
429.29	564.92		74.81	90.93		8	8
658.02	766.47		94.69	100.68		7	8
314.55	730.01		67.24	97.02		7	6
670.29	652.74		97.98	92.91		7	8
540.52	790.88		87.91	104.99		9	5
797.24	343.36		109.3	66.71		11	6
369.33	628.58		71.26	92.82		10	5
536.08	465.42		83.98	79.21		6	7
512.35	743.85		82.51	102.76		6	6
508.15	484.93		82.12	80.14		9	5
476.47	571.3		78.32	88.59		6	5
524.54	663.18		83.07	96.56		9	7
220.11	616.6		54.15	91.66		11	4
332.92	499.52		69.2	81.84		8	7
471.32	424.75		78.7	73.71		9	7
471.15	991.3		78.45	114.55		8
368.83	630.45		69.18	92.11		8
318.74	932.18		63.92	113.04		10
409.71	552.95		77.01	88.05		8
361.08	437.91		68.24	75.13		9
444.16	773.18		75.65	105		9
376.65	323.35		70.31	69.51		10
189.13	916.35		49.94	110.84		8
466.7	674.83		80.46	100.25		10
254.7	628.19		58.72	95.68		9
368.3	953.47		73.46	114.46		8
503.46	338.26		81.63	66.45		12
410.74	787.88		73.56	102.49
349.89	739.52		72.32	99.56
382.36	344.99		70.48	67.23
334.48	527		66.92	88.74
532.52	321.27		83.89	66.49
459.27	915.19		77.31	111.76
361.97	731.31		68.84	97.75
401.17	807.6		72.14	103.42
453.57	583.28		77.92	90.64
299.34	369.18		63.27	70.51
287.46	397.35		63.61	72.03
431.39	532.73		77.02	82.76
249.65	561.43		58.15	86.13
378.2	441.84		70.15	79.87
225.3	677.09		54.41	98.54
439.31	396.47		76.94	71.22
434.96	592.56		75.34	90.47
500.88	199.16		82.05	51.16
492.53	708.41		79.74	101.76
506.39	265.44		82.7	59.56
339.13	657.46		66.31	94.17
393.61	832.73		72.6	101.45
453.17	427.6		77.19	76.57
503.72	322.35		81.88	65.67
485.14	282.84		80.48	70.56
455.84	477.89		76.55	88.17
542.92	870.67		91.88	116.7
252.62	387.77		57.83	73.21
359.66	778.05		68.28	104.11
700.29	299.36		95.34	70.18
472.21	683.29		79.6	95.15
430.47	260.89		75.54	58.91
452.48	483.52		79.24	80.89
461.39	793.18		78.31	102.07
314.22	503.34		68.07	81.85
525.66	992.63		83.27	113.38
387.54	666.31		71.44	96.45
454.13	944		78.33	111.06
689.95	600.6		99.64	92.38
401.37	611.53		80.13	92.23
325.28	461.95		65.53	83.94
369.06	943.52		69.89	111.49
466.99	571.98		78.56	87.99
379.09	460.57		74.54	77.77
289.15	254.13		61.25	57.88
309.27	616.92		66.73	92.64
	599.18			88.83
	964.2			119.93
	531.63			85.92
	564.13			85.3
	203.51			52.05
	555.94			85.24
	443.35			76.93
	289.04			62.06
	310.9			63.93
	305.93			66.26
	520.32			84.61

## Sheet: Figure 5
Lumen area (μm2)			Lumen perimeter (μm)			Area of striated duct			Perimeter of striated duct			Horizontal diameter (μm)			Vertical diameter (μm)			Cell size (μm)
Control	Infested		Control	Infested		Control	Infested		Control	Infested		Control	Infested		Control	Infested		Control	Infested
1754.13	1474.07		151.12	139.42		71.25	109.28		30.37	38.8		49.2	45.06		45.54	45.06		4.63	5.6
1889.32	1588.75		157.12	142.89		48.27	75.34		26.22	31.78		46.02	46.75		51.14	46.75		6.09	4.88
1294.19	1275.15		130.03	129.26		68.67	79.87		30.71	32.51		42.13	37.5		36.04	37.5		6.33	4.88
1281.94	1275.81		128.83	128.87		121.97	79.84		39.97	32.27		37.99	37.5		41.4	37.5		4.63	4.87
1094.33	1690.68		118.83	142.82		20.01	63.71		19.25	29.15		38	45.55		35.8	45.55		4.63	6.47
2277.84	1651.81		170.65	145.68		126.27	118.42		41.2	39.05		53.33	45.3		52.36	45.3		6.09	5.84
1394.85	2144.54		135.32	165.35		83.05	163.57		33.71	46.53		43.83	53.6		39.47	53.6		5.12	4.63
1601.7	2010.23		144.13	160.35		41.39	142.52		23.42	42.94		44.81	47.25		46.27	47.25		5.55	4.87
1360.36	1795.58		133.44	152.87		52.51	140.27		26.11	43.63		40.91	48.97		40.18	48.97		6.53	6.33
1600.67	1982.84		143.19	161.13		60.78	81		28.11	32.44		43.35	46.02		45.3	46.02		6.34	7.08
1422.8	1989.03		135.94	159.76		73.53	128.7		30.89	40.72		40.92	51.62		40.43	51.62		6.24	4.63
1285.59	1811.94		128.24	152.19		127.28	228.15		40.62	54.08		40.67	45.3		37.74	45.3		5.61	4.87
1752.7	1949.66		151.49	158.24		64.04	215.81		29.32	53.3		45.54	52.84		47.26	52.84		5.62	6.82
1226.62	1884.11		125.59	156.05		119.63	109.37		39.66	37.59		39.45	46.03		36.29	46.03		5.36	6.33
1477.98	1697.77		137.62	148.16		127.01	156.78		40.2	45.53		44.81	46.02		41.88	46.02		5.07	5.12
1355.65	2153.2		133.4	166.04		39.11	145.35		22.67	43.36		36.53	53.33		46.75	53.33		5.7	6.69
1342.69	2017.5		132.06	161.33		58.79	245.64		27.95	56.45		41.89	52.11		39.7	52.11		6.09	6.98
1419.1	2221.39		135.57	167.9		62.29	250.92		28.43	56.83		40.42	52.84		41.16	52.84		5.61	6.34
1073.16	1564.44		117.28	141.18		13.25	70.42		13.38	30.68		37.51	43.1		37.51	43.1		6.33	6.82
2111.1	2594.69		165.29	182.84		38.93	270.07		22.89	58.73		49.44	56.01		54.3	56.01		6.33	7.5
1276.99	1804.53		127.86	153.4		38.34	117.76		22.24	38.98		38.23	46.76		41.4	46.76		4.85	7.1
1324.31	1990.55		129.76	161.09		38.75	113.14		22.49	38.16		41.4	53.09		39.69	53.09		6.03	5.36
2245.37	1921.43		173.06	156.89		34.3	164.82		21.6	45.9		48.95	47.24		55.04	47.24		6.75	5.36
1131.72	1840.05		122.02	158.45		18.86	174.39		16.06	48.15		34.09	46.03		40.67	46.03		5.36	6.33
1031.74	1250.84		116.23	126.93		15.33	53.25		14.37	26.9		35.56	36.28		33.12	36.28		6.33	7.55
1586.23	1888.14		143.34	156.15		56.27	167.99		26.91	46.65		42.37	47.97		46.02	47.97		5.6	6.22
1040.84	1094.33		115.77	119.21		28.67	50.64		19.39	26.08		33.12	37.26		37.99	37.26		5.36	5.7
1421.8	2391.51		136.57	175.35		83.88	216.97		33.96	52.92		41.89	56.74		42.86	56.74		5.12	6.34
1579.82	1773.1		143.7	151.21		45.69	149.22		26.34	43.83		47.24	45.3		44.57	45.3		5.86	6.09
1470.18	1943.67		138.3	158.25		29.53	145.13		19.55	43.59		41.4	47.24		44.81	47.24		4.87	6.34
1380.35	1678.4		133.64	146.98		56.27	108.63		27.13	37.46		42.86	46.03		37.99	46.03		6.53	6.33
1156.44	1828.63		124.43	153.21		25.97	94.13		18.99	35.32		37.99	47.24		38.96	47.24		6.24	5.32
1318.65	1643.36		129.88	144.62		20.61	124.35		16.62	40.24		38.48	46.51		42.61	46.51		6.21	6.34
1158.49	2054.53		121.6	162.39		42.75	188.36		23.62	49.46		38.23	53.57		39.94	53.57		7.31	4.63
1347.88	1832.81		131.14	152.77		31.87	129.12		20.54	40.95		42.86	48.95		39.21	48.95		7.55	5.85
1682.17	1754.66		147.93	149.92		18.29	67.6		15.5	29.6		48.21	58.22		46.75	58.22		7.79	7.07
1638.02	1393.84		146.81	133.57		71.07	66.53		31.13	30.49		44.32	42.13		44.56	42.13		6.58	5.7
1560.34	2001.28		142.58	163.16		77.71	76.94		31.98	31.53		44.32	43.83		43.59	43.83		6.33	6.48
1080.27	1468.73		117.8	138.59		53.01	68.73		26.47	30.09		36.04	43.84		37.02	43.84		6.43	5.65
2007.3	1704.64		163.09	148.71		67.48	109.17		29.76	38.28		52.11	50.66		45.78	50.66		7.07	6.74
1627.44	1199.43		144.37	123.75		71.28	78.87		30.38	32.32		47	36.78		43.83	36.78		7.08	5.36
1064.62	1747.22		117.22	149.99		22.21	144.89		17.22	43.13		37.99	45.54		33.85	45.54		4.9	5.61
1197.48	1695.54		124.24	147.21		116.22	139.08		38.83	42.19		40.91	46.27		35.31	46.27		4.87	6.09
1428.79	1733.79		135.36	149.21		116.82	136.09		38.72	42.05		41.4	47		42.37	47		5.14	5.85
1201.36	1725.55		124.3	149.1		42.25	151.53		23.59	44.24		37.5	44.34		38.96	44.34		5.62	4.63
1613.92	2043.94		143.36	161.8		19.72	124.26		16.22	39.95		44.32	50.41		46.27	50.41		6.2	6.48
1790.06	1811.2		150.9	152.84		91.84	156.16		33.97	44.81		46.02	47.73		46.75	47.73		6.33	5.12
1450.76	1268.6		136.26	128.72		40.77	71.87		23.72	30.98		41.16	42.13		44.58	42.13		7.32	6.34
1314.88	2074.24		130.14	162.86		41.45	207.21		23.12	51.83		42.13	53.09		38.96	53.09		6.53	6.34
1959.74	1571.14		158.5	143		85.95	93.54		33.31	34.84		47.73	41.64		50.65	41.64		7.1	5.12
1163.97	2350.24		122.49	172.86		50.67	157.82		25.23	45.01		41.64	54.8		36.53	54.8		7.07	5.61
1542.17	1876.81		143.23	156.36		30.92	129.5		20.23	41.19		42.37	43.59		43.35	43.59		6.56	5.11
1431.14	2054.47		135.08	161.9		111.96	148.06		37.51	44.19		41.88	51.62		43.35	51.62		5.61	4.63
1052.43	1503.33		117.73	138.75		59.71	73.56		27.9	31.13		37.51	43.11		35.31	43.11		6.21	4.53
1333.74	2010.5		131.42	160.12		61.34	164.82		28.15	46.04		42.38	48.95		41.41	48.95		7.08	5.56
980.72	1907.62		115.09	156.62		42.13	108.05		24.05	36.85		43.1	52.6		29.47	52.6		5.12	5.86
1286.24	1776.33		129.35	151.7		22.74	124.64		17.38	40.11		41.64	44.19		36.53	44.19		6.26	5.81
1918.62	1464.58		158.68	137.1		57.22	43.22		27.31	23.3		53.09	41.88		44.09	41.88		5.61	4.48
1986.93	1274.03		161.3	129.23		57.4	54.58		27.51	26.19		51.38	40.67		50.41	40.67		5.85	5.61
1288.62	2054.62		129.27	163.6		20.34	175.61		16.75	47.51		36.77	52.36		42.13	52.36		4.88	6.02
1097.2	1369.44		119.73	134.44		33.59	92.3		21.01	34.89		38.72	40.43		34.58	40.43		5.62	4.68
1783.21	2017.58		151.52	161.72		82.84	90.04		32.83	34.59		50.65	53.57		44.32	53.57		6.58	6.01
966.72	1327.1		113.02	130.99		31.69	25.59		20.8	18.58		38.72	41.89		30.93	41.89		5.47	6.05
1487.47	1669.75		138.09	145.71		171.55	61.1		46.97	27.71		45.3	47		40.92	47		6.28	5.56
1635.86	2113.14		145.57	166.59		137.21	290.14		43.05	61.33		49.68	54.31		41.64	54.31		5.85	4.93
1794.83	2627.75		153.4	184.7		198.26	241.52		50.82	55.75		49.93	56.5		47.03	56.5		5.14	5.89
1580.39	2499.94		143.74	179.61		173.3	188.39		47.87	49.2		48.95	53.09		41.4	53.09		5.07	6.22
1220.33	1579.02		126.22	142.06		138.87	116.62		42.26	38.28		41.91	44.82		34.84	44.82		4.88	5.34
1459.15	1589.58		137.26	143.01		129.24	57.07		41.68	27.62		38.24	42.61		45.79	42.61		6.05	6.21
1384.82	1486.22		133.78	138.22		143.85	34.87		43.32	21.6		39.21	43.59		43.1	43.59		6.69	4.47
2305.38	1814.67		171.66	152.51		378.88	77.89		70.04	31.96		53.09	46.78		53.58	46.78		6.82	6.87
1770.76	2017.29		153.5	160.88		57.01	51.5		27.38	26.57		48.46	48.22		48.46	48.22		7.41	6.56
1423.72	2912.38		134.94	194.04		119.41	204.6		38.74	51.99		43.83	61.12		40.18	61.12		5.75	6.65
1751.52	1150.63		149.9	122.54		196.24	36.47		50.63	22.06		48.71	39.21		46.76	39.21		6.15	4.82
1904.36	1476.85		156.2	138.68		270.9	30		59.73	20.53		48.47	40.43		48	40.43		6.62	6.86
1027.71	2541.47		115.37	181.42		66.74	352.82		29.23	67.26		34.58	57.23		38.78	57.23		5.52	5
1127.86	1558.68		122.87	141.93		21.22	126.75		31.95	41.26		36.53	40.43		37.74	40.43		5.02	4.8
1236.85	1300.3		126.3	128.52		84.2	48.21		32.53	25.54		39.45	41.89		37.74	41.89		6.15	5.79
1599.81	1584.3		144.03	142.15		152.75	96.87		44.52	34.89		46.03	45.3		43.12	45.3		5.93	5.89
1052.46	1683.3		115.83	146.84		89.33	84.91		34.13	33.54		37.99	45.05		35.55	45.05		6.82	6.87
1081.99	1530.7		119.87	142.97		82.69	87.64		34.12	33.78		34.12	47.25		39.95	47.25		5.61	5.56
1441.66	2904.08		138.17	194.99		94.7	113.76		35.45	38.85		44.36	57.97		43.13	57.97		6.58	6.03
1523.67	1578.52		140.8	143.35		112.1	84.5		38.19	33.26		44.08	42.86		42.13	42.86		6.33	7.19
1448.95	1105.62		138.87	119.11		50.97	52.6		25.87	26.59		44.56	34.58		37.26	34.58		5.7	5.36
1555.27	975.76		143.06	111.94		128.47	61.49		41.76	28.46		48.71	34.09		39.94	34.09		5.11	5.01
1355.44	1399.32		132.85	136.03		154.23	85.53		44.52	33.63		39.45	38.72		41.16	38.72		5.12	5.07
2171.73	1938.1		169.14	158.79		173.21	70.23		47.34	39.71		50.17	46.75		52.6	46.75		7.01	5.55
1397.07	1456.72		136.87	136.98		72.43	95.56		33.72	35.91		37.26	41.88		47.73	41.88		4.92	5.47
1461.05	1363.77		138.57	132.72		126.45	110.28		40.62	37.23		47.73	37.99		38.23	37.99		5.84	5.12
1400.06	1732.25		134.45	149.54		224.85	88.62		53.72	34.09		43.62	47.24		41.89	47.24		6.82	7.55
1814.14	1489.9		152.26	139.68		73.65	60.54		31	27.58		48.22	42.86		46.51	42.86		6.34	5.61
1445.34	1399.83		137.24	134.07		132.23	74.71		41.41	31.65		44.56	44.56		40.91	44.56		4.88	5.85
1605.65	1780.63		143.59	151.56		129.77	161.2		40.72	45.83		45.54	48.46		43.59	48.46		5.14	5.36
1631.35	1679.59		145.36	146.38		184.8	38.01		48.66	22.33		47.98	45.54		43.35	45.54		5.36	7.06
2418.94	1508.1		176	140.65		482.17	74.95		78.75	31.08		54.06	46.51		56.25	46.51		5.62	6.09
1446.7	1208.03		136.21	124.63		70.5	41.12		30.29	24.19		45.54	37.26		43.35	37.26		5.84	6.01
1567.96	1077.22		142.78	118.22		200.07	37.56		50.64	22.38		44.81	37.74		41.64	37.74		4.62	6.02
1530.37	1438.37		139.61	133.66		126.75	72.34		40.62	31.37		42.86	41.9		43.59	41.9		6.09	6.22
1005.44	1906.11		114.72	156.46		79.19	153.58		32.09	44.97		33.85	48.7		36.29	48.7		3.72	6.09
1364.9	1656.38		132.29	146.91		111.96	54.61		37.51	26.86		42.14	45.05		41.16	45.05		5.85	5.75
1698.51	1953.72		147.01	158.2		275.55	156.4		60.42	45.32		44.08	54.87		49.43	54.87		5.61	6.33
1245.74	1893.62		128.47	156.48		150.53	104.19		44.6	37.8		40.67	51.14		39.21	51.14		4.15	4.87
1678.08	1527.11		148.31	140.76		140.18	123.99		42.67	40.02		48.46	42.86		44.08	42.86		5.26	6.09
1443.94	1646.24		136.22	146.33		79.1	47.62		31.93	25.24		40.43	45.54		43.34	45.54		7.5	6.01
2137.72	1924.01		165.86	156.74		153.16	140.92		45.03	43.34		52.6	48.46		51.87	48.46		7.31	5.84
1753.65	1859.56		149.95	155.03		135.55	59.77		41.42	28.01		48.22	49.92		47	49.92		5.7	4.39
1200.23	1241.09		125.23	125.93		56.82	34.96		26.72	21.54		40.91	37.5		38.47	37.5		5.68	6.33
2613.99	2849.37		183.01	190.92		167.84	412.81		45.93	72.02		54.06	58.94		57.71	58.94		5.34	6.82
2024.14	2435.78		161.36	176.87		121.09	183.17		39.01	49.32		52.6	57.72		47	57.72		4.93	5.68
1210.73	1752.08		125.29	149.64		72.7	164.1		31.13	46.45		37.99	44.58		38.96	44.58		4.59	5.21
1299.67	2269.95		131.16	171.74		130.36	153.67		41.84	45.11		36.53	50.56		44.08	50.56		4.25	6.43
2013.57	1838.06		164.26	153.73		135.73	195.09		42.5	50.7		48.95	47.01		52.6	47.01		4.36	6.35
2311.79	2683.43		172.81	185.28		214.18	533.64		53.69	82.84		53.09	56.5		53.82	56.5		6.09	7.02
987.53	2053.19		114.81	162.64		17.11	232.98		15.85	55.13		34.58	49.68		35.07	49.68		4.48	6.86
863.43	1699.37		105.99	147.35		28.37	65.23		19.6	29.12		32.14	45.54		33.12	45.54		5.41	6.21
2033.15	2456.44		161.1	177.32		167.78	403.61		46.87	71.89		50.41	57.97		51.62	57.97		5.56	6.01
1618.13	1681.78		147.43	147.2		125.5	134.28		39.47	42.28		44.32	46.03		44.56	46.03		4.25	6.01
1141.71	2256.34		121.64	170.08		46.37	256.61		25.32	58.3		39.71	56.74		38	56.74		4.34	6.98
1868.84	1759.32		155.47	150.07		221.77	88.81		53.75	33.03		52.11	43.59		46.76	43.59		4.05	5.39
2268.29	2141.72		170.44	165.74		356.67	271.25		67.81	59.21		53.82	48.95		53.83	48.95		5.99	6.56
1780.57	2354.78		151.16	173.64		135.99	452.35		41.34	76.81		46.51	52.12		47.97	52.12		5.21	5.75
2595.11	1557.41		183.07	141.63		195.42	47.88		49.55	24.53		58.69	44.32		53.82	44.32		6.52	3.99
1639.83	1593.2		150.73	143.41		33.53	95.53		50.53	35.58		46.27	40.91		45.54	40.91		6.11	5.56
1762.16	2208.97		153.4	169.2		221.06	99.29		53.69	35.32		49.45	56.49		45.06	56.49		5.51	7.45
1373.38	2226.96		132.62	169.76		65.01	93.69		28.58	35.03		39.45	51.38		43.1	51.38		5.68	7.06
1428.26	2315.91		136.48	171.75		91.84	299.74		33.97	61.37		40.91	51.87		39.7	51.87		5.12	6.2
1090.62	1245.74		118.98	125.75		26.27	90.91		18.91	33.8		34.34	39.7		37.26	39.7		6.53	6.11
2119.13	2174.54		165.58	167.07		168.46	290.05		48.52	60.37		52.36	47.97		50.9	47.97		6.11	6.65
1905.31	2682.22		156.82	185.08		81.5	566.44		32.87	85.29		47.48	60.64		49.68	60.64		7.23	5.01
1437.63	1973.69		136.16	160.5		36.7	166.77		21.47	46.4		40.42	53.09		44.81	53.09		6.01	6.43
1823.77	2658.08		154.81	185.63		124.41	249.06		41.38	57.11		44.58	53.57		48.95	53.57		5.34	7.02
1236.11	2147.89		126.75	166.01		96.65	91.35		35.95	34.62		36.29	50.9		41.64	50.9		5.89	6.69
1828.01	1413.79		154.41	135.6		79.01	122.36		33.54	40.64		42.61	44.08		50.66	44.08		5.45	5.75
989.02	2411.94		113.91	175.65		47.14	374.61		25.92	69.81		37.5	55.52		32.63	55.52		5.79	6.15
2009.76	2332.72		159.92	172.25		75.69	294.05		31.95	61.93		50.09	54.3		50.09	54.3		6.78	4.15
1327.57	2777.51		130.08	189.23		87.51	295.92		33.98	63.96		40.85	63.31		39.82	63.31		4.31	5.89
1781.92	1539.26		151.87	140.77		59.1	85.39		28.64	33.46		44.7	44.81		49.07	44.81		7.45	5.94
2075.9	1785.91		163.37	157.71		110.28	267.4		37.23	58.71		47.73	43.59		51.14	43.59		7.3	4.34
1456.46	1647.42		138.17	144.82		79.22	154.44		32.97	44.62		40.42	44.82		44.32	44.82		5.61	5.42
2344.16	1686.74		174.26	146.84		166.92	89.78		46.72	34.59		58.69	48.22		51.14	48.22		6.28	5.94
2907.19	2538.98		192.81	180.44		366.99	159.3		67.91	46.12		60.88	56.99		58.93	56.99		5.71	7.41
2367.65	2308.32		173.97	172.39		246.83	340.53		55.69	65.42		56.5	56.26		54.3	56.26		5.56	6.43
1953.93	2060.55		159.42	162.06		90.35	55.51		33.7	26.41		52.11	50.65		47	50.65		4.19	7.02
1932.32	1908.15		158.36	156.82		207.1	96.92		52.64	36.82		46.27	51.88		50.91	51.88		5.94	5.75
2206.45	1803.58		168.97	152.86		261.65	29.8		60.06	20.25		52.84	50.91		53.09	50.91		5.34	4.87
1755.17	1551.98		150.3	141.46		62.53	45.3		28.78	25.03		45.07	39.94		47.01	39.94		6.53	6.24
1661.8	1575.97		146.11	141.7		127.61	163.81		40.04	47.12		43.83	44.09		47.25	44.09		5.41	5.86
1275.3	1573.45		129.11	142.34		114.3	81.65		39.19	32.63		39.94	42.37		38.48	42.37		3.28	5.36
1525.69	1778.2		140.99	150.69		107.49	96.87		36.75	34.89		43.59	45.05		43.83	45.05		6.62	5.35
2273.42	1411.42		171.91	135		178.45	32.73		51.32	20.98		56.49	39.21		51.88	39.21		4.15	5.18
2144.51	1553.58		165.83	141.99		129.24	108.69		41.53	39.62		48.95	40.18		55.29	40.18		5.35	5.18
1975.57	1542.35		159.67	141.16		250.56	42.9		56.11	24.13		49.22	41.16		50.42	41.16		3.8	5.89
1400.3	2572.43		134.02	181.6		107.49	612.63		36.75	89.48		42.86	55.77		41.4	55.77		6.69	6.05
2023.66	2802.97		160.92	189.35		209.35	670.06		52.27	92.83		49.32	61.12		49.93	61.12		5.89	6.24
	1003.59			159.76			164.05			47.41			47.73			47.73			5.55

## Sheet: Table S1
TABLE S1.
CONTROL		INFESTED
LEFT	RIGHT	LEFT	RIGHT
0.73	0.85	1.03	0.99
0.76	0.77	0.59	0.56
0.92	1.12	0.67	0.85
0.66	0.67	0.72	0.7
0.52	0.72	0.84	0.9
2.12	0.9	0.73	0.69
0.75	0.74	0.8	0.73
0.8	1.1	0.89	0.93
0.7	0.6	0.91	0.99
0.8	0.8	0.95	0.95
0.8	0.84	0.85	0.88
		0.89	0.79
